# Supplementary material for: N2B27 media formulations influence gastruloid development
Source: Development. 2025 Nov 25;152(22):dev204774. doi: 10.1242/dev.204774 (PMC12687332; doi:10.1242/dev.204774)
Supplement: Table S3. Differentially Expressed Genes shown in the volcano plot (Fig. 4A). [file develop-152-204774-TableS3.csv]

Gene	baseMean	log2FoldChange	lfcSE	stat	pvalue	padj
Gja5	54.03112050818299	4.408615351905156	0.5849100249391851	7.537253874839182	4.799713589192705e-14	9.89560462669413e-12
Sox1ot	46.37323827281639	4.255962164125015	0.4751355539717015	8.957364121773331	3.325321309478711e-19	1.606225201658488e-16
Dbx1	118.1989835854652	3.90232518292587	0.7131805896598646	5.471720963111174	4.456861927005674e-08	2.8868853539447483e-06
Fam181a	101.72994128732275	3.894567704796095	0.33346776503743264	11.67899303358128	1.6321757576425023e-31	1.9709688113360105e-28
Mir124-2hg	122.3969752751106	3.825994403629816	0.3136873098379002	12.196841515861514	3.231158002255128e-34	4.201996706625015e-31
Nlrp6	16.05631195999594	3.692559554945039	0.6908238647540549	5.345153436845517	9.034049277191202e-08	5.396806963964468e-06
Ndp	11.263765198664034	3.520097186470777	0.8031090955777913	4.38308718685133	1.170092575406255e-05	0.0003718343060116193
Gm29508	7.327476314173105	3.472411554630787	0.9914362581594955	3.5024052490040862	0.00046107774456942077	0.007849929858701539
Mir219a-2	8.13640482146355	3.3978609446488175	0.8875436787858658	3.8283872961576306	0.00012898567237489475	0.0028198553453344126
Ednrb	324.60584749052435	3.3882320222417293	0.22282960239543942	15.205484306474153	3.2521667906154955e-52	1.8327043920715188e-48
Upk3a	8.782993847072909	3.2986038837897276	1.069008639229209	3.085666254454343	0.0020309664647285165	0.02482683951749841
Chl1	26.34099202351572	3.297006360351509	0.5192823669671995	6.349159089701509	2.1649505836024427e-10	2.3019279601498678e-08
Nepn	118.5025226551499	2.9857874134278597	0.5024682690425145	5.9422407291856825	2.8115212390132918e-09	2.3647551276994383e-07
C1ql2	7.382857262328864	2.9826969241080192	0.9031890416642377	3.302406015259032	0.0009585920584192671	0.013830559503086877
Pou3f2	370.4892362503211	2.9584822384210323	0.33246081547870443	8.898739642929547	5.64844201435913e-19	2.512962123546196e-16
C130026L21Rik	52.17220710587383	2.951432213954005	0.39466917589909994	7.47824353708474	7.532251897903861e-14	1.463681041217962e-11
Foxe3	11.728924881950876	2.9025786607610797	0.6531069889136278	4.444262134737224	8.81940217106917e-06	0.00029178241311956046
P4ha3	18.867426870931453	2.808922817440431	0.5864116172215834	4.790019049672138	1.667654803110874e-06	6.893245012565388e-05
Gja4	74.34727635846205	2.7878938267154942	0.3632192287178696	7.6755127655452124	1.6475824581803734e-14	3.6650038207891305e-12
Neurog2	20.81905192456329	2.6793293161913385	0.5876843412784871	4.559130009083702	5.136596655097241e-06	0.00018437219331438208
Ndnf	424.82110615653346	2.6745267068815792	0.3112189569063547	8.59371399951816	8.42024519013178e-18	3.163392559652619e-15
Gm32061	10.249632855076028	2.649499861038555	0.7920348220222444	3.3451810291292263	0.0008222888067181468	0.012445492002128012
Sox21	535.9242702596674	2.633679175482632	0.20905870888551875	12.597796999334017	2.1712449306667056e-36	3.670706679785132e-33
Pax6	634.620070905412	2.6336732762510096	0.14986345546273552	17.573819235109582	3.9094489407388944e-69	6.609314379213175e-65
Dbx2	10.436656238488654	2.6206896405757942	0.6878219247282539	3.8101280961801005	0.00013889480722510347	0.0029761161101997456
Prdm13	65.17487967719853	2.6140395675654586	0.3317811345474253	7.878807127268426	3.305212203098354e-15	7.982559643654396e-13
Gdf10	45.49471435668556	2.612667646579069	0.36751705411861685	7.108969821399977	1.1691230523160495e-12	1.8472144226593583e-10
Shh	9.78405622864235	2.600681165252251	0.8170948811790947	3.182838645983662	0.001458388611046881	0.019262123326842632
Stab2	9.835149050869642	2.5472560972343814	0.8889910610792933	2.8653337572841804	0.004165699335419236	0.04260454504815342
Cldn14	13.893050601815851	2.52707503608638	0.6270249542991347	4.0302623025762205	5.5714644848693454e-05	0.001429304682567544
Dcx	15.092641661926399	2.469849905738257	0.7243189073863977	3.409892908429466	0.000649883926769044	0.010365035533922129
Btnl9	7.922244038770083	2.4682033701476707	0.7223589083533899	3.4168656904556163	0.0006334652310132956	0.010180003037557771
Gm43431	11.202137960973438	2.4177435414636843	0.61917300466602	3.904794820258367	9.430536204834802e-05	0.0021662044168333856
Lmo3	10.566912037482027	2.3924443478702884	0.7344418719710211	3.2574999318185482	0.001123982853880157	0.015678262481598957
Sema3g	36.63093447537444	2.3754337862957384	0.465441638186577	5.103612550760921	3.3323017320932595e-07	1.712337175768044e-05
Robo2	275.7977927956838	2.3724011600837445	0.22755948819496088	10.425410862460708	1.8983707622975785e-25	1.5282788622572792e-22
Gm11706	8.346973049717114	2.36633302538289	0.7742286396394178	3.0563749572541834	0.002240309028012567	0.026823416733413923
Nrcam	533.2715490937776	2.3618229937091644	0.17853586434523278	13.228843416816993	5.980050117685021e-40	1.1233191921064774e-36
Gm10108	27.341832431681084	2.330173432772601	0.4308522434728011	5.4082889623382	6.362970515546458e-08	3.960477695824075e-06
Gm30731	8.373157067466718	2.3095992542207124	0.766338208355377	3.013811955399297	0.00257987657149316	0.029650165409696373
Fam181b	99.68773436965203	2.275808449059194	0.23424106756729798	9.715668019679551	2.585480502406117e-22	1.5610761919170649e-19
Gfra3	266.45216438127994	2.251810508492682	0.15683283159502573	14.35803004760709	9.488608003659131e-47	4.010360172746532e-43
Mdga2	9.973652312053318	2.242482046293932	0.6293207103265754	3.5633374359001047	0.0003661694929708359	0.006523141673514174
Sox7	110.62575367283276	2.221300613571643	0.6829694345798613	3.2524158492365163	0.0011442847324461694	0.0158958732019186
Sox2ot	57.38031620044814	2.202638723441151	0.2957268522462894	7.448220229953055	9.460780011316222e-14	1.797122998554068e-11
Gm38285	9.419957428681338	2.1959413952069733	0.7163854712682025	3.065306993621107	0.0021744667330341515	0.02619921623210733
Rfx4	245.3454848967432	2.187109481431474	0.20307458132792397	10.769981487243541	4.770971175963529e-27	4.032901935041971e-24
Gcnt4	49.359908476162644	2.1868032685558942	0.354309424517255	6.172015524383536	6.742487822199714e-10	6.551063167937262e-08
Gm4675	18.65613086821277	2.186532496107014	0.47365290032514545	4.616318182800188	3.906079230395504e-06	0.00014577522178601854
Prdm8	61.53081211973983	2.184454582151805	0.3429810256719199	6.369024577590935	1.9023412657883185e-10	2.0484701553768987e-08
Sntg2	10.939310587228446	2.1703372966661956	0.7199468220264734	3.014580008225092	0.0025733532827836303	0.029615459903839382
Fgfr3	167.7188008889203	2.161891040125447	0.2590544764182734	8.345314352471657	7.102470904403238e-17	2.485739883461698e-14
Gm46519	33.28954320491382	2.157467997481326	0.3487869716356485	6.185632414432814	6.185398882910643e-10	6.079671715958567e-08
Pnoc	15.91329597991188	2.137060320819331	0.6219482973276537	3.4360739148281465	0.0005902099244053458	0.00961280248747281
Lsamp	91.2003805314172	2.119209449600275	0.2510168934541258	8.44249731736708	3.1062855589567323e-17	1.1173375246749471e-14
C1qtnf3	29.728751404275922	2.1135754595240286	0.5845966537567838	3.615442281343202	0.00029983527665014006	0.00560112175364339
Klhl4	94.55318031326556	2.1091040143183495	0.6932456605660966	3.0423616537261537	0.0023472968938887833	0.027696931391071947
BC024139	27.793317469399355	2.09928168049657	0.40128853728264535	5.231352220305143	1.6827453094843375e-07	9.451326313004056e-06
Miat	410.64538644009	2.0983584633479517	0.21372793852188127	9.817895020463709	9.429183946186422e-23	6.642074324759485e-20
Pkd2l1	157.5271722093059	2.0971478288225773	0.25377106652214826	8.263935907128111	1.409463096484827e-16	4.582381367148555e-14
Btbd17	92.97558075144256	2.0938945165867975	0.2593909046885205	8.072351338228954	6.895710737876399e-16	1.9429814289089733e-13
Scube2	466.68261434036873	2.092202795097279	0.19046345911914633	10.984798894093803	4.522446899566601e-28	4.024025646530156e-25
Lyl1	26.556506215489296	2.0734810741701613	0.5825488270279252	3.5593258075013963	0.00037180804637440936	0.006602717260510257
Irx5	439.37072930095854	2.009203144242813	0.14055368281150185	14.294916391037424	2.3538832588719415e-46	7.958950074897809e-43
Icam2	45.91427661841604	1.9700773602619874	0.48625172386352467	4.05155861373342	5.0877576692235714e-05	0.0013212539348063548
Col15a1	100.22071109476269	1.9693582995628915	0.3327616665369934	5.918224656276496	3.2543525296834185e-09	2.694402077056697e-07
Tal2	23.51900643541014	1.950065818728495	0.44021644430772766	4.429788673149443	9.43254740231531e-06	0.0003072575074827411
Pcp4l1	15.809586232749337	1.9435992010805332	0.5295518060600748	3.670272065619284	0.00024229244317845313	0.004713689349108088
Pdzph1	21.994118433723315	1.9424812587676181	0.49536497170129024	3.9213133138912224	8.806766439738946e-05	0.0020592972811926224
Gm42680	112.14535877588513	1.941934060068478	0.2201223251005155	8.822067726123297	1.1236525403159044e-18	4.74911746164517e-16
Vwf	73.83154922922866	1.9380358258826778	0.5616021233786137	3.45090544569775	0.0005587092728644375	0.009215159967849933
Unc5a	53.55272652007264	1.9285513613367027	0.31194673092230996	6.182309895137214	6.317036181742854e-10	6.173168421303161e-08
Fgd3	16.115500261509936	1.9248340625199862	0.5140595091236377	3.7443798399944384	0.0001808398968040887	0.003719317877578982
Ly6h	51.484533043732945	1.9248203771730632	0.347268748293579	5.542739986340007	2.977748730191277e-08	1.9897952582060763e-06
Pou3f3	308.07290623073845	1.910796682754637	0.23798699794459682	8.028996118516815	9.827346683829754e-16	2.5959550474504035e-13
Irx3	1703.917365958452	1.8838351473876236	0.11650465632458923	16.16961250148785	8.261633846854678e-59	6.98355909074626e-55
Cdh7	11.545300855668176	1.837590854531752	0.5777968984203646	3.1803404614243007	0.0014710211323713481	0.01935337218978211
Ptpre	55.95162207473101	1.8322882901876696	0.2713351709286895	6.752859512890865	1.4495929200641363e-11	1.948872992409705e-09
Lgr5	77.78101801793719	1.8177273014625626	0.25703958575640473	7.071779609796035	1.5295921954104883e-12	2.394378301445344e-10
Olfm2	354.7269381070515	1.7947087631481948	0.22702673359845327	7.90527500749111	2.673427279199427e-15	6.550284287267466e-13
Slc25a21	19.289992124208506	1.7898266947718007	0.4955340754969783	3.611914464160225	0.000303944827772482	0.005647778078546767
Gm9860	12.814952301887468	1.787091482848033	0.6001158406337582	2.9779108662766802	0.00290220371175379	0.0325261697284559
Ccm2l	28.97997324226511	1.783448651234858	0.5614080513120888	3.1767422057212937	0.001489393642518786	0.01954944791958276
Gimap6	35.854795493346636	1.7667838989130884	0.5130851360026359	3.443451729429971	0.0005743391103697384	0.00941782444220252
Hes3	744.0036203960268	1.7620210880562974	0.143702604193921	12.261580769117582	1.4563092093308122e-34	2.0516969577455594e-31
Nedd9	634.2976987508099	1.7504172944555485	0.12974521856861687	13.491189222744461	1.7623474052456166e-41	3.724280654135299e-38
Lbh	613.6452301502896	1.7475844839362562	0.1567597772320788	11.148168967789504	7.309500546154012e-29	7.269083307839984e-26
A730035I17Rik	12.182769139474011	1.7459830102825817	0.5954290511893398	2.9323107543964606	0.003364499048784765	0.036485067940189374
Galnt14	29.60605537505513	1.7238314480506614	0.42113782548256334	4.093271474903491	4.253292529408014e-05	0.0011359583491654325
Gm14662	31.037088149667476	1.7165447790197563	0.3762093306213442	4.562738452511865	5.049069777752981e-06	0.00018200335535755203
Dll4	95.26203090483783	1.6961255071049774	0.569972617941245	2.975801738040371	0.0029222371615361935	0.03269295140069877
Lncbate6	22.38936495883035	1.6941969704831115	0.4493006931969678	3.770741946619692	0.0001627629139269055	0.0034097519490065235
Ushbp1	101.6777197395219	1.6853428186954538	0.5358733521830691	3.145039423642947	0.0016606444991339303	0.02128495519511617
Sox1	764.7215851678411	1.6527711054878949	0.11736809442483845	14.08194546897339	4.904089442015582e-45	1.3818089351119238e-41
Gm27032	28.750306995616846	1.635059303300667	0.4317604012999634	3.786959847122983	0.00015250173225269848	0.0032267763272391995
Ncald	36.70298577357181	1.62049154622609	0.3286260753835605	4.9311106683628525	8.176339351697302e-07	3.7562280728205056e-05
Dnm3os	212.30100323757048	1.6123168944046273	0.22462650055512887	7.17776794109351	7.085869680363222e-13	1.1518626232328909e-10
Lrrc36	18.68692704251181	1.5887948461257124	0.4398821625337998	3.6118646797905387	0.00030400319717718903	0.005647778078546767
Kcnb2	26.703020172292064	1.5807831375323627	0.38609054867725257	4.094332645406967	4.233860946149303e-05	0.0011325578030949386
Crabp2	4799.162042545801	1.575500817975319	0.11338743169543053	13.894845261221407	6.807046022644898e-44	1.6439988579833522e-40
Epha3	67.04901204502045	1.5630497429771912	0.41781599962755583	3.741000211505794	0.00018328936659995832	0.003760546155022931
Ldb2	49.239327740370534	1.5556770801514967	0.40054186113883955	3.8839313217557887	0.00010278095080241765	0.0023355037019699904
Fgfbp3	443.3420953673452	1.5501579348817578	0.1387881276891971	11.169240198651503	5.767208472964262e-29	6.093776652745863e-26
Matn4	53.929430534845295	1.5333410369003773	0.27392726747166474	5.5976210439108165	2.173131206725872e-08	1.5181386851614707e-06
Col4a4	15.612048385306247	1.524704612464644	0.49689240158460746	3.0684804348030017	0.0021515041636572547	0.025999520651028982
Nkx6-1	35.82655731012974	1.520914814994364	0.49176722610188606	3.0927535107417987	0.001983087740314356	0.02438899221822314
Mylk	275.30316840088386	1.5040860421887503	0.15699178876245534	9.580666951088675	9.642025983117964e-22	5.6209686645031825e-19
Adgrv1	268.33616774601165	1.4926782597207644	0.16689823830532274	8.943642993942614	3.765475799417565e-19	1.7683092740264822e-16
Kcnj2	28.046399489790744	1.4887298573662515	0.40366690307080455	3.6880156536022057	0.0002260097494598574	0.004458484042436813
D930007P13Rik	88.85864964508072	1.4705646135123551	0.24403719907480978	6.02598546077212	1.6808229350705948e-09	1.4955785547528143e-07
Asb4	47.77434396015973	1.4694839163446436	0.4479255285208518	3.2806433721185777	0.0010357061055244197	0.014738760454541951
Myzap	42.63980677723976	1.4677180949779243	0.4201576225458835	3.493255902593179	0.00047716900332257653	0.008065802666958001
Irx3os	59.83982550074315	1.4649161117669416	0.27073829842217273	5.410819674587159	6.273692188898012e-08	3.928260746129992e-06
Nos3	37.8270510594364	1.4555995001701698	0.43937667377435413	3.312873866667091	0.0009234261497101107	0.013504708033736273
Adamtsl1	50.02262793881416	1.4400231325914623	0.27264079224672383	5.281759639578536	1.2794899164856698e-07	7.433352758799565e-06
Kcng1	199.32832667216883	1.43746505356279	0.17885591892286665	8.037000185510836	9.206453013666628e-16	2.470544359508698e-13
Gm26911	33.6722096046609	1.411701119441963	0.3470602365396758	4.067596834247468	4.7500471679142016e-05	0.0012450278669884883
Tex26	18.616403036853416	1.404444561431093	0.455601027914563	3.082619387097745	0.0020518740644507004	0.025010081422929733
Nrip3	21.21034136103906	1.3909152489677774	0.4740951697455896	2.933831301664969	0.0033480612720369852	0.03634159823053602
Tmem255a	79.96036611313133	1.3896165753774308	0.369860441083157	3.757137614684773	0.0001718679929658235	0.0035651537289327754
Fndc5	299.35454513662603	1.3734587059961954	0.17974283182471124	7.6412432810428825	2.1513412419787344e-14	4.603870257834491e-12
Gm11627	57.21559033401721	1.3720431062972795	0.2502750127782039	5.482141789013501	4.202072294214839e-08	2.732316700230618e-06
Madcam1	42.2913187585883	1.3553365678588614	0.3540333506735619	3.8282737072094535	0.00012904520312175295	0.0028198553453344126
Robo3	21.013149703201425	1.3405805654944207	0.4724624901174991	2.837432798445068	0.004547791918630209	0.045521000696484494
Zic1	403.74794967928085	1.3255142810935032	0.21899043289741757	6.052841046779511	1.423132788766922e-09	1.2797597301539137e-07
Elavl3	47.26591683053269	1.3223157168899653	0.3228528570164259	4.095722519261117	4.2085376967547124e-05	0.0011275679604015082
Fgd2	28.192540178199362	1.3163590541050159	0.3857819569115989	3.4121840861693196	0.0006444457686647309	0.010326999237318963
Nell2	265.8979429797501	1.2995457022925745	0.19402843412235152	6.697707519883915	2.1171446206409326e-11	2.6911614253049328e-09
Ccdc177	37.392379933828444	1.2890571586106347	0.3153327685183712	4.087926429807546	4.352461277741839e-05	0.0011516343221389606
Itgb8	529.1650398131384	1.2889729039865157	0.1256654540650667	10.257177786658175	1.0987093500870987e-24	8.443081942078405e-22
Zim1	429.44827492008693	1.283860879953632	0.3877105632708733	3.3113899944393954	0.000928337313408275	0.013541634022040044
Ano3	89.47711784670565	1.2784479931116175	0.20337987884703554	6.286010201004957	3.2572855064988786e-10	3.357784681272563e-08
Insl6	34.46603376355923	1.269093894820016	0.38384598817243415	3.306258066841913	0.0009455096190480038	0.01369733129359516
Mpeg1	26.308907583166384	1.2669684288936236	0.3525458283851483	3.593769453171601	0.0003259282542520288	0.005937654166362929
Magel2	312.4273064982303	1.2492310592802967	0.13835923054885355	9.02889568209331	1.7341288152480502e-19	8.622700514877511e-17
Nek10	36.64055120262456	1.2463222352545715	0.3323517749476594	3.7500092648846217	0.00017682803699847394	0.0036545902120980445
A730056A06Rik	22.58128214551994	1.243682986381106	0.3753512718950476	3.3133842336595407	0.0009217425624950234	0.013496976143682607
Gm19744	21.158622960028097	1.237224274814519	0.3966732372062539	3.1190011293129234	0.0018146526577969974	0.02287734364855782
Sox3	1045.918774625934	1.2297868367331228	0.14913633888752606	8.246057573269177	1.637058201724556e-16	5.125204807102842e-14
Pax2	40.6274708601657	1.2258063445562282	0.32972958540297653	3.717611032865365	0.00020111560376923532	0.004052515372255891
Lrrn3	136.52865677383303	1.2216841469475794	0.2585353056813228	4.7254054672651105	2.2965665283960437e-06	9.137895495931996e-05
Mir10a	32.70288903760651	1.213516956026648	0.34366978946668814	3.5310550802553857	0.0004139055473045842	0.00719166205830555
Sema3d	583.7636335160993	1.2121081216034215	0.20259257805068304	5.9829838450458235	2.1908650494230903e-09	1.9092146662652972e-07
Nebl	43.39068793551105	1.2007681614266905	0.30156704435577947	3.9817618798228547	6.840629474805084e-05	0.0016784859492170502
B230119M05Rik	41.61339434503571	1.1926311892736041	0.31399747897716895	3.798218995765636	0.00014573953165675983	0.0031070271402133436
Ackr1	22.972587606176656	1.188572994240808	0.3960982881820118	3.000702173432885	0.0026935787620791306	0.030768677399803906
Sorcs1	21.1878958444409	1.1881992986055292	0.39065008540889445	3.041594877323111	0.0023532838804243656	0.02772447197383577
Fzd9	195.085384169825	1.1741496029417777	0.16194707830966718	7.250205531319479	4.16139667231507e-13	7.252842488882328e-11
Thsd1	123.832907082453	1.1686986754872324	0.32315665036539404	3.6165081986268324	0.00029860386430647176	0.005584288639342048
Rassf10	39.40646658540356	1.1646469004399518	0.3504553365757147	3.3232391659937925	0.0008897859142016354	0.013206954052232527
Agtr1a	73.29179241200583	1.1589118712807138	0.23152998078549397	5.005450556981703	5.573151724972805e-07	2.7074627316778803e-05
Ecscr	96.77005019606213	1.158887523397839	0.29549908725352375	3.9217973028917354	8.78909158248596e-05	0.002058010835090133
Cpm	234.537096918906	1.1503530306984735	0.1991659238863638	5.775852657178541	7.656435385351161e-09	5.804470700661289e-07
1110032F04Rik	45.14099161187697	1.147529742292269	0.33305931358068147	3.4454215675739905	0.0005701694059571304	0.009367622912644554
Ly6g5b	31.386078213263044	1.1466299251407905	0.3456769065842518	3.3170567755625364	0.0009097112805969446	0.013373546878062562
Tox2	67.36702263385286	1.1354502442856025	0.2363816137625723	4.80346261374659	1.559450177791542e-06	6.541951539886801e-05
Brsk2	389.6331990079009	1.1328587804215782	0.1738547079422958	6.516123686438136	7.214749153800516e-11	8.411899944424243e-09
Fgfr4	28.15339239887253	1.1268219109893278	0.35697863461954493	3.156552806557329	0.0015964597746894078	0.020628775708237585
Fat4	306.45711959052755	1.1204818615975762	0.18808403937117205	5.9573468612420415	2.563657490399937e-09	2.188949168318249e-07
C130071C03Rik	23.44113816596424	1.1188869595446855	0.3876665321087298	2.8862098398292186	0.003899120946019919	0.040690455995933794
Hspe1-rs1	37.99154156887758	1.1135105063082054	0.36477030532417565	3.052634740425527	0.002268418663888268	0.027083252776620804
AI838599	34.4392280851391	1.111969790069873	0.3788035898507797	2.9354784903382414	0.003330336998117341	0.036254138628571644
Ccnd2	8828.000708684625	1.1118639110653505	0.12065505521768105	9.21522856261074	3.1061583884441764e-20	1.6939585069366855e-17
Ntrk2	53.80249077492687	1.099011986597059	0.38291239189655485	2.8701395145601896	0.004102907264698857	0.042115209603520866
Disp3	72.31754881821367	1.0964405947401448	0.2296274555074977	4.7748671530454	1.7982592310493166e-06	7.378973436922268e-05
Srgap3	570.8571022962358	1.0870273114940918	0.16546563526017022	6.569504959654628	5.0482813409553e-11	6.0961603107278785e-09
Flt3l	29.031488441220837	1.0842207544971019	0.34293241952070375	3.1616163791468086	0.001568961092949969	0.020346939790031757
Rgs2	139.09374480816726	1.083810546010158	0.18539315611989826	5.846011625743246	5.034988716897441e-09	3.9591404301334014e-07
Id2	1193.9735861303961	1.0803656251017904	0.1082662940439965	9.97878088135869	1.8877182244092816e-23	1.387554969646231e-20
Crnde	174.17930060967885	1.076887653741326	0.205309625686738	5.245188335126791	1.5612276469677512e-07	8.886726741354086e-06
Id3	1122.9761138643419	1.0745318997243511	0.0949283166516294	11.319403288985924	1.051854354953586e-29	1.185509981656355e-26
Myo5b	426.89638685462455	1.0726731753097447	0.12448568904936927	8.616839280893867	6.882763760124788e-18	2.644545548378856e-15
Slc7a8	26.243548375819206	1.06855470496525	0.35978873571867326	2.9699504150145946	0.0029784782059825337	0.033105951709625714
Muc1	162.354579171661	1.0614779291576544	0.17094387727599625	6.209511250548345	5.314964456558281e-10	5.2855758295631945e-08
Slc1a2	64.93099136116557	1.05938842599495	0.2822281332285241	3.7536598987357097	0.00017427127750641012	0.0036061569369931082
Prdm1	209.99701970511103	1.0574600228661553	0.22645395492709708	4.6696469629182955	3.0171779063884626e-06	0.00011619227718770695
Gm26562	35.41338701188055	1.0567312389004417	0.3193969947743097	3.3085196673410855	0.0009379059702771163	0.013633910862858924
Thbs1	660.0774594587124	1.055893326458691	0.18436405373376555	5.7272190813480055	1.0209029363092806e-08	7.625109849859089e-07
Celsr2	1357.9642918575976	1.0553043422460133	0.1309423558131866	8.059304689397825	7.672962982856887e-16	2.1265428227570253e-13
Pdgfb	52.112757980309695	1.051622937201816	0.36841142320680903	2.854479722827388	0.004310738344651682	0.043665274089084084
Pcdh17	70.38503281699387	1.0434789851445596	0.24576661276368097	4.245812616329322	2.1780260039892713e-05	0.0006426126984894
Gm28876	28.983443644171146	1.0416856624089406	0.3435510381755513	3.0321132718471047	0.002428480557872886	0.028373111479888743
Gria2	84.99366095303996	1.0382807400577543	0.21996278657327129	4.720256349870778	2.355476016514473e-06	9.325919797469246e-05
Gm28265	43.038972831188346	1.0374374830075417	0.3165888760731802	3.2769233583802095	0.0010494485163493252	0.014871732286170739
Agmo	355.37495397557433	1.0239433651403045	0.19368866844531418	5.286542436164268	1.2464990978938426e-07	7.266659913445967e-06
Chrdl1	195.5132236675854	1.0233027216940829	0.18744291019146064	5.459276750712237	4.7807805903843316e-08	3.0731512038417303e-06
Dipk1c	63.02926331069901	1.0231565550583686	0.2746905430481321	3.724760756976944	0.00019550054065837276	0.003962988177902219
2810459M11Rik	47.95371354687934	1.02224972597651	0.2937301069756856	3.480234751901445	0.000500974613389907	0.008393931431089957
Pantr1	73.25860407797121	1.0219274580161606	0.3074245689850908	3.324156756208126	0.0008868633077666577	0.013192461696038937
Shisa7	135.91700667092317	1.0173207354174505	0.23134877522372177	4.397346536343961	1.0958231270235002e-05	0.0003495469016124395
S1pr1	93.28812433746663	1.0166002870419224	0.3551349185978878	2.862574851990262	0.0042021399176259905	0.042873492726243204
Emid1	414.8099273798311	1.0162482426133848	0.11066580289127798	9.183037723150875	4.1909845049010345e-20	2.2141495012455278e-17
Rln1	58.02565607754829	1.0049423398718478	0.2892380014634007	3.4744478069525395	0.000511905940636622	0.008560683615601809
Slc35f1	175.08905700185576	1.0030232773037209	0.18567544773949776	5.402024282235529	6.589302753926926e-08	4.080540379409839e-06
Gabra5	59.95217534473923	1.0016030297305532	0.247269024850547	4.05066113855521	5.1073124383087784e-05	0.0013227642048501053
Ttn	71.0262654024299	-1.0009380791538176	0.22212948720318024	-4.506101786649635	6.602942301331254e-06	0.00022781498478837995
Slc19a3	24.061053709588258	-1.006212489425293	0.359533485801746	-2.7986614019594795	0.005131491633257776	0.049743691256798145
Gm14393	26.30463841881774	-1.0073607866173202	0.3454378826619454	-2.916185042748047	0.003543402780538837	0.03794782619697566
Tunar	31.665616687843855	-1.01175317291315	0.3549853984059787	-2.8501261670376072	0.004370188988361041	0.04410890449983986
Lmo2	186.52504575741858	-1.0143998982315676	0.27148397829873705	-3.7365000490575424	0.00018659941266058308	0.003809963370096398
Rasd1	44.746634314895836	-1.0149080029503212	0.28355343563862134	-3.5792477726977188	0.0003445846473671856	0.006210605595298124
Rnf17	154.65896002136125	-1.0152542930607416	0.16559330022333385	-6.131010685163465	8.732253974146919e-10	8.247345569102113e-08
Tuba3a	35.81215305839502	-1.0171292517112813	0.3063439857588936	-3.3202194232460216	0.0008994672184659385	0.013303785573762395
Epcam	416.1951805274503	-1.0184543787431302	0.15839956803064786	-6.429653763614273	1.2789492679221305e-10	1.4224944949665485e-08
Kcnn3	120.79666570066233	-1.018726768432139	0.1968184364976505	-5.175972264388454	2.2672713981015384e-07	1.2207162502007837e-05
Ttc39b	379.55172640488274	-1.0188943923730853	0.16294298251912154	-6.253073170877531	4.0245346119427525e-10	4.074178571826597e-08
Dmtn	237.1591129412659	-1.0212773657587517	0.1812082303136752	-5.635932562173911	1.7411351083585614e-08	1.242009710629107e-06
Adap1	55.84905875991242	-1.0227633482714427	0.3355179585967951	-3.0483117879855035	0.0023013102021703364	0.027331790033540998
Foxc2	2332.415635485139	-1.0230535861013965	0.12481932724814238	-8.196275437917985	2.479498314110423e-16	7.354104999710669e-14
Phf11d	56.839041969837695	-1.0251177393465354	0.3155418576527339	-3.24875357891414	0.001159118438723173	0.016062341250044233
Zfp534	74.4193925355007	-1.0279667191682422	0.266190126277033	-3.861776293303993	0.00011256561605676744	0.0025139158587261694
Lad1	215.5595821292618	-1.0281600860796145	0.16266590401474976	-6.320685901001023	2.6040484933731686e-10	2.7344126601842727e-08
Stum	210.55338822005743	-1.031251302690699	0.16446730930221612	-6.27025095179084	3.6046667074782416e-10	3.677224237907546e-08
Rnf213	780.1668715291519	-1.03290983221206	0.11350980883326058	-9.099740743369107	9.054771325817735e-20	4.6387867889174127e-17
Egr1	92.84291471472469	-1.0350638743151743	0.20898990460308858	-4.952697960607029	7.31915351980383e-07	3.418166005685181e-05
Ildr1	59.746329793126726	-1.03622805525845	0.2866841925818086	-3.614528048883443	0.00030089524077926217	0.0056085280491887605
Epha2	702.5701565307339	-1.0368637325447125	0.14718022802365238	-7.044857495247833	1.8565140912583392e-12	2.853293384255771e-10
Aldh1a2	831.92650212466	-1.0376657602220505	0.28626693188719265	-3.624818812921629	0.000289164107754311	0.005462132296865232
Chchd10	122.98738085106179	-1.0388965438931261	0.20244486447061405	-5.131750546549071	2.870597838602766e-07	1.488660339245962e-05
Spsb1	277.3109398558229	-1.039297123918061	0.18623025167761778	-5.5807105159111465	2.395380343749581e-08	1.6596844299766564e-06
As3mt	137.26310739248467	-1.040964768647749	0.2623270342241814	-3.968194782998055	7.241913216457177e-05	0.0017625284086680189
Tdrd12	275.0290997270478	-1.046572317073843	0.20920836798480413	-5.002535640208526	5.658111729599677e-07	2.7408606561779983e-05
Gad1	46.4293409284891	-1.0490970466868497	0.29171153197216676	-3.596350955323041	0.0003227123462000758	0.005904518316946408
Slc30a2	165.0332227033315	-1.0504303101973578	0.21131061130176024	-4.971024898968752	6.659989480386369e-07	3.145077713838323e-05
Esrp2	90.28929561207994	-1.0593640073125803	0.2522049289972412	-4.200409609457587	2.664325226907041e-05	0.0007570265930435366
Slc7a7	151.75052358930142	-1.062190121729448	0.25713316456188046	-4.130895069639399	3.613535055108944e-05	0.0009917276565206462
Zfp980	72.66787304376565	-1.0687077493183306	0.2931990502511791	-3.6449904882119673	0.000267401691377067	0.005131320084472979
Zfp42-ps1	57.71527000793375	-1.0736675321289413	0.3147076935881074	-3.4116342053402993	0.0006457470486084928	0.010328287231575382
Prune2	248.99261782812283	-1.0752131563959553	0.18934545158061847	-5.678579270958388	1.3581808798949154e-08	9.940002578140015e-07
Smagp	92.42251311084655	-1.0759418260169669	0.20979973717479647	-5.128423135823743	2.921791458883077e-07	1.5059697074352833e-05
Sult6b1	26.612172681563127	-1.0796090274375896	0.3634439145471887	-2.9704969163747426	0.0029731839035530136	0.03306884675886003
Cdh1	1352.7100995019434	-1.080513173009105	0.14582272154289458	-7.409772370016191	1.2651638365698825e-13	2.324876067505482e-11
Gfra2	97.76666879689965	-1.0834132897262356	0.32737901606145464	-3.309354712957108	0.0009351128408503975	0.013618262620566373
Zfp819	54.23687190232349	-1.0834368434114379	0.30383473215159734	-3.5658755526042385	0.00036264343794332045	0.006467141309989214
Vrtn	48.71264059782766	-1.0845114717569553	0.3759138448025355	-2.8850000784797922	0.003914135642567045	0.04074653766825028
2610528A11Rik	24.282629256533074	-1.0861369453380811	0.3878586774689457	-2.800342001952615	0.0051048490526733	0.04957069390263917
9130213A22Rik	27.466680163325517	-1.0866904034628415	0.38726141884494375	-2.806090022352429	0.005014668042084649	0.04889156742761423
Platr3	41.266253405537604	-1.088611537360943	0.33060697496595187	-3.2927663957273	0.0009920686489611117	0.014225540779759589
Olfml2a	249.7310297555781	-1.0892634526788583	0.19559112534791862	-5.569084234989036	2.5608166979204835e-08	1.7598848412619386e-06
Atp1a2	248.19481512046517	-1.090454690296401	0.20334764755583049	-5.362514410190111	8.207141884218882e-08	4.955355024807301e-06
2410141K09Rik	89.64424124253931	-1.0917760001859207	0.2661176258804656	-4.102606870077533	4.085210549208161e-05	0.0011015082862027618
Slc39a4	77.6915595860498	-1.09490099164286	0.2163284554611025	-5.061289737908436	4.1642981552234536e-07	2.0645637716189944e-05
Tnnt1	33.096106211167346	-1.100234589307604	0.3032628731208087	-3.6279897304452144	0.0002856366196528702	0.005407584201401371
Adora2b	21.053433749670667	-1.1004545141842135	0.3918401892532286	-2.808426864741634	0.004978418885323103	0.048622270176356085
Slc4a5	53.66074925609755	-1.100965411891762	0.2880333356491581	-3.822354136233744	0.00013218367025714549	0.0028649963197016686
Dppa2	186.6623994220894	-1.1063226583768	0.38400259933613173	-2.8810290875359277	0.003963790581427044	0.04109591914732268
Peli3	209.56722874095368	-1.107785271622167	0.19175279804089046	-5.777153099929924	7.59751490191043e-09	5.785747159085484e-07
Pcolce2	116.4811483208135	-1.1084531925497942	0.18298366759844184	-6.057661905554859	1.381143024392308e-09	1.248641923549538e-07
Myof	173.07211563117102	-1.1100480453386399	0.23143242686082155	-4.796423994664321	1.6152320438719483e-06	6.709364357174241e-05
Cav1	43.98693736725334	-1.1169961164899436	0.3041926217259567	-3.6720026611829906	0.00024065717581073215	0.00468726983209244
Zfp42	706.8918297034069	-1.1193065182811641	0.2833206281708888	-3.950670748922802	7.793247496170266e-05	0.001866184733289724
Pcdhga12	41.532422713687616	-1.1193732813396036	0.28314810453887507	-3.9533137018966635	7.707627921345682e-05	0.0018507993840463067
Pmepa1	67.94713900388226	-1.1205411104192333	0.24615830565512412	-4.552115791652987	5.310909012083521e-06	0.00018902363738586105
Synm	592.7850051433385	-1.1206071383030172	0.13462304251525178	-8.324036638646469	8.501730975821007e-17	2.8746052775445986e-14
Cacna1e	36.12141400328167	-1.1235711052701114	0.3630347711638695	-3.0949407453947293	0.00196852219777208	0.024273526131145664
Ctsc	58.34315359277107	-1.1246823256450356	0.2772756114481399	-4.05618914613913	4.9879871206026145e-05	0.001297337080937043
Hsf2bp	134.8982078998398	-1.1287809714181423	0.22699282950886338	-4.972760478207382	6.60061942181974e-07	3.1257723233973255e-05
Alox15	52.42669619952891	-1.1381982752858977	0.3361465015936007	-3.386018506484334	0.0007091460109887848	0.01112135664357736
F2rl1	138.1429830047651	-1.139948476851774	0.2145006366998207	-5.314429338720591	1.069920887503457e-07	6.2805842097685565e-06
Kcnh1	50.101840400927955	-1.1409252776543861	0.28849682036395835	-3.9547239245653776	7.662307825533772e-05	0.0018426596884562438
Gm9805	31.36546853367618	-1.1410095262681508	0.32669669339895824	-3.4925652733030974	0.0004784046566976415	0.008071765594940446
Trap1a	202.00770948654466	-1.1419138981712196	0.17662718312955514	-6.4651084727634	1.0122616961245047e-10	1.1374090175702908e-08
B3gnt7	503.42740189101426	-1.1423661128939948	0.18219578428133387	-6.269992016555299	3.6106661746874043e-10	3.677224237907546e-08
Foxh1	199.30515335496895	-1.1461228138417912	0.21752974174133619	-5.268809702374591	1.3731122082308728e-07	7.895862242296305e-06
Cdhr1	61.90196223496951	-1.1475012245043925	0.25477576114020617	-4.5039654454134235	6.669705605909244e-06	0.00022918301417378388
Pcdh19	947.5431335169764	-1.1513067261581895	0.15660620201847092	-7.3516036486371	1.9584281232598653e-13	3.5222538140246043e-11
Prdm14	28.80583821861508	-1.1522473379938918	0.36850330282456667	-3.1268304223108743	0.0017670181705213702	0.022401502855783427
Dmrt1	86.43126504307023	-1.1527225350927888	0.3212912333768591	-3.5877808522111176	0.0003335044138562692	0.00603664413346262
Deptor	308.3357603255372	-1.15393359856776	0.13948594606651663	-8.272758877209636	1.308942475960114e-16	4.339015980114056e-14
Rpl10l	79.91373876871108	-1.1585820928997805	0.23656489359128174	-4.897523361608709	9.705209895152392e-07	4.329189406001223e-05
Hsd17b14	210.20260573866955	-1.1642977522189848	0.2582217886921462	-4.508905921982706	6.516279454328049e-06	0.0002252847044066871
Nipal1	19.825013189286498	-1.1644511125021084	0.4046453923513794	-2.877707579309197	0.004005762686930428	0.04134397068696326
Lgals9	45.01680657361416	-1.1648980729086709	0.37503619663998583	-3.106095047211961	0.00189575769758582	0.023602179530765415
Aire	67.44084601022747	-1.1659935502215273	0.3396684820608555	-3.432739897287927	0.0005975150159234904	0.009694423089445804
Gm13034	24.245468863737383	-1.1665357154665565	0.36087616147007845	-3.232509763777451	0.0012270794244492505	0.016797574696144964
Mageb16	33.52455847942565	-1.1705570516758637	0.3020232969132185	-3.875717746410153	0.00010631086137118688	0.002406012613576018
Nog	24.972362465653966	-1.1766372935485319	0.3441516718055309	-3.4189498117952244	0.0006286332017895499	0.010121593247099173
Nlrp9b	51.13265242283041	-1.1815158883991004	0.3001555849296885	-3.9363448415456626	8.273206781256469e-05	0.001960477061092809
Ntng1	25.464845821132556	-1.1816658985485056	0.36831890067155953	-3.2082684228095877	0.001335368023916131	0.01795963810766159
Pik3ap1	21.818094517652177	-1.18225357544361	0.3819736379124061	-3.0951182440363163	0.001967344492538339	0.024273526131145664
Col9a1	39.58200703443058	-1.184661310961891	0.32221950870038263	-3.6765660643578664	0.00023639465536608674	0.004625564865299841
Tcl1	66.74554424791921	-1.1859107285583323	0.32240177268672554	-3.67836292795657	0.00023473578685385835	0.0045984278245090725
AU018091	73.61180971030238	-1.1864760780730754	0.3283939968375678	-3.612965186632011	0.0003027153595573113	0.005636239943475665
Aoah	36.09301638061728	-1.1872548147561195	0.31839470667103015	-3.7288773647320954	0.0001923347199325563	0.003912889019470273
Dnah10	25.546221286063304	-1.189448595061165	0.374955344676408	-3.1722406733198505	0.0015126758982363757	0.01977826661684777
Gm26564	25.164779982679907	-1.1903521153303884	0.41501852734123823	-2.8681903021443964	0.0041282714166652815	0.04229851913342015
Magohb	80.17849586627132	-1.193488037699162	0.22212617606262147	-5.3730184296815855	7.742941150768544e-08	4.708710902693993e-06
Snai1	235.4413894804272	-1.1944918192955016	0.13458187682306244	-8.875577065000545	6.957174188153312e-19	3.015845816023587e-16
H2-M6-ps	41.73540740431546	-1.194709880120021	0.3761452406425735	-3.17619299948893	0.0014922163868202893	0.019571303518684104
Smim40	31.92273248421786	-1.1996151474564751	0.41095914817921725	-2.9190617918385624	0.003510866226960011	0.03773344210615762
Cpt1a	88.39827921164544	-1.2027250541118217	0.2658747089647167	-4.523653486242015	6.0781205130141536e-06	0.0002127468020559364
Nanog	836.8331303181064	-1.2071365496147095	0.2949796863480419	-4.092270096831101	4.2717067926646815e-05	0.001136183939137613
Cmklr1	30.081764752263016	-1.2080369407528349	0.35340070471179824	-3.418320689931847	0.0006300881936607016	0.010135367271196785
Sh3gl2	144.51800443198434	-1.210526384463313	0.24332218788844845	-4.974993834176278	6.524971677490311e-07	3.099527794625822e-05
Platr14	229.367207832432	-1.2128878859700616	0.17575958103421885	-6.9008351000445485	5.16977163125349e-12	7.406793152370467e-10
Gtsf1l	38.020321041124056	-1.2162316852391093	0.3204659211983208	-3.7951981935902714	0.00014752555824184077	0.003135613534648783
Tbx3	266.6466309703011	-1.2200914045045403	0.2172074194314239	-5.617171861340326	1.941083312485654e-08	1.3673314367034362e-06
Ap1m2	110.57161242379426	-1.2210610285119434	0.25840638812945216	-4.725351557099418	2.2971759054602497e-06	9.137895495931996e-05
4933402E13Rik	35.45801044287796	-1.228053014067163	0.37817834119463223	-3.247285421443891	0.0011651148288356053	0.016132212363877758
Slc2a5	21.247229401377023	-1.2296261323897792	0.39279918352974247	-3.1304192675254705	0.0017455697197847298	0.022171751827708974
Bspry	58.58667996179858	-1.2301558497450915	0.2546629971462875	-4.830524510941989	1.3617384886254482e-06	5.861576915673807e-05
Gdf3	134.191199895337	-1.230276329630411	0.25264960789774693	-4.869496295154876	1.1188308114925163e-06	4.925769192471999e-05
Runx1	50.71183013518391	-1.2332644489991862	0.2778413409739433	-4.438736311436263	9.04885962049568e-06	0.00029704858396912615
Piwil2	50.46766483483159	-1.2373189820588135	0.3074496579357284	-4.024460428306842	5.710609503693875e-05	0.0014561623570052587
Tex19.1	169.5617748810021	-1.238674403427199	0.2565967936936129	-4.8273183214683	1.3838383402556576e-06	5.9078714596874105e-05
Tbx2	140.74851793281667	-1.2397242056336661	0.2609743177959978	-4.750368603713534	2.0304619391249217e-06	8.231891976701661e-05
Cldn11	50.29586427172661	-1.239856931134212	0.28103951572713776	-4.4116818516652785	1.0257075411111848e-05	0.0003302973655242989
Fam169b	39.733464837378236	-1.2413325640237312	0.3168770459196757	-3.917395027528732	8.951100308273026e-05	0.0020843980965793906
Cldn3	32.20792065047686	-1.245385081231761	0.3106082545179228	-4.009504136213803	6.084638730693397e-05	0.0015422324195067851
Dhrs3	262.425920239005	-1.247123368913827	0.14947017798773313	-8.343626706701167	7.204616957862486e-17	2.485739883461698e-14
Sp5	234.76332952777685	-1.247400328887687	0.1834078878194475	-6.80123599763423	1.0372534054865364e-11	1.4141779091254343e-09
Bin2	53.65486150829536	-1.2552684682655173	0.2547451606202061	-4.927545886286607	8.326887194325899e-07	3.784256852346066e-05
Uba1y	65.84116272592078	-1.2587351579231776	0.25542191851204143	-4.928062420233667	8.304908722886342e-07	3.784256852346066e-05
Ddx58	246.605388101637	-1.2637440423300372	0.15358472372008852	-8.228318622581488	1.898595110950434e-16	5.835936171950552e-14
Slc7a3	407.9499812948176	-1.2756318687415436	0.14326663156088953	-8.903900753745223	5.391766310281175e-19	2.463600033557123e-16
Myocd	24.742600408275486	-1.2768255769637302	0.37440810888682863	-3.4102508643841176	0.0006490315072533284	0.010361214977927073
Hnf1a	20.44584575047082	-1.2769163161106074	0.42212848512845247	-3.024947050711457	0.0024867665866503902	0.028850412532575018
Klf2	435.41109297260124	-1.2773731912395874	0.3482044966747353	-3.6684569080473617	0.0002440188116439092	0.004736374316477531
Lrrc15	52.03564979198803	-1.2806213249478153	0.29719566886884624	-4.309017455812787	1.639814267117702e-05	0.0005049672131127845
Tuba4a	176.43695381478403	-1.289377259489832	0.21597558079944826	-5.970014085467972	2.37233105357378e-09	2.0567501944470933e-07
AI661453	93.99872130009913	-1.296129030835108	0.22632961513137836	-5.7267319174414695	1.0238376528557987e-08	7.625109849859089e-07
Evx1	162.83386070692256	-1.2966943806127489	0.27804256416441897	-4.663654230457879	3.1064316958523454e-06	0.00011881749830334787
Trh	1232.9084660213812	-1.3050927719450331	0.16614746041950473	-7.855026905917263	3.9968634127866734e-15	9.517038430503028e-13
Tmem40	25.62234141105297	-1.3065668772691126	0.3424811675220764	-3.8150035715026314	0.0001361809639431481	0.0029291035323446082
Irak3	21.041869644101272	-1.3089197006916407	0.4572430609427086	-2.862634367797754	0.004201350770085246	0.042873492726243204
Zfp459	40.269112611410016	-1.3125566035089065	0.361918498126006	-3.6266634899991357	0.00028710706285872966	0.005429342287124926
Dppa5a	2485.140014314263	-1.315114682955315	0.2828348532784457	-4.649761752172067	3.3231868609745957e-06	0.00012625122937446408
Ubash3a	22.319428409967262	-1.3163199752124057	0.37485807666863874	-3.511515576536413	0.00044555935111004137	0.0076318403139476795
Pou5f1	786.740468064905	-1.3169528704915814	0.39445682892068196	-3.3386489317349266	0.000841868876894563	0.012662486861903454
Stat4	16.695837637872934	-1.3173965113572963	0.46604714702232647	-2.826745147512265	0.004702373550982482	0.04655588889845224
Gpa33	105.03397214472312	-1.3181046027642611	0.25413209804602804	-5.186690752167512	2.140637529419974e-07	1.163653314224247e-05
Adrb2	63.78256670534223	-1.3210711269196806	0.2200838505617445	-6.00258094152644	1.942053917296538e-09	1.7011587319075272e-07
Ap3b2	270.0432411947159	-1.321317691159441	0.20924885525061762	-6.314575482751852	2.7090407454631524e-10	2.827101410049386e-08
Ccnb1ip1	43.022278146360584	-1.323402218691654	0.29745134650117455	-4.449138436448222	8.621543463768255e-06	0.00028692089330406714
Tmco4	55.10776121275191	-1.327789437338525	0.2743429399081421	-4.839889219613624	1.299115246375626e-06	5.617095231515687e-05
Pramef12	166.49187084711522	-1.3349358371615	0.23666240212072062	-5.640675600345484	1.6938422314129796e-08	1.213393930689315e-06
Grhl2	96.6681295703561	-1.3387500270171775	0.2718638053179525	-4.924340794286576	8.46452094211607e-07	3.816031761264381e-05
Abcb1a	43.41102625024286	-1.3465343625780954	0.3868708846959793	-3.4805781873098645	0.0005003327673648513	0.008391493814553746
Tgm3	13.561333609181913	-1.3477112186341682	0.47300650905090974	-2.8492445512818807	0.0043823181410116464	0.044178575129363684
Rbmxl2	117.68711514015759	-1.3517873775591778	0.3008391722423116	-4.493388834584272	7.00986213969479e-06	0.0002389288897856454
Tex11	33.056721524986784	-1.357386638748325	0.3406234475425596	-3.9850064596000103	6.747829000099551e-05	0.0016581220505186487
Trib3	118.60771546727287	-1.361030267741756	0.18186255521607952	-7.48384001382061	7.218181894322404e-14	1.4189602686676112e-11
Lncenc1	729.0531896335025	-1.3631117883347355	0.26741616912054356	-5.097342441250379	3.4445489510957214e-07	1.748755092108837e-05
Clu	154.64963870868507	-1.3673436354025958	0.2033492881465772	-6.724113213600208	1.766650354552966e-11	2.3333586635994096e-09
Zp3	23.4563087130544	-1.3678637640176483	0.42138910309509653	-3.246082430634086	0.0011700495543019503	0.016174045596916414
Gstm3	40.290544905645845	-1.3718250548997406	0.3899467735916718	-3.517980267574239	0.0004348446960111415	0.0074862366912060675
Cdx1	365.47880280851336	-1.3818592241814893	0.17723195715272125	-7.796896487413597	6.344824380390446e-15	1.4693917941764505e-12
Nr0b1	132.4904590918799	-1.390070708609011	0.23147343976333865	-6.0053140871377595	1.909618670359434e-09	1.6814590229737807e-07
Ooep	101.28710220735785	-1.398189828163216	0.26675347007925215	-5.2415056784371545	1.5927157492851904e-07	9.005502494118871e-06
D1Pas1	73.39154099179221	-1.39857921235569	0.3293163935034671	-4.246916460722644	2.167327241604191e-05	0.0006405740270377702
Prr23a3	23.087105964570895	-1.407169029567238	0.4567372040996394	-3.080916152519639	0.002063647523866572	0.0251173686382205
Mt1	1033.55765327303	-1.413871790321105	0.17764587389770972	-7.958934025876823	1.735277283404861e-15	4.314205551947439e-13
Zyg11a	108.47937004397008	-1.4151890108021294	0.27085049567591407	-5.224982170590054	1.7417189152209502e-07	9.703537921165573e-06
Hoxd9	322.3752316087343	-1.420981452601212	0.35132258035960984	-4.044663030616225	5.2398435036664924e-05	0.001352439607221156
Fgf4	214.80839157511326	-1.4210235137704943	0.23899476682989396	-5.945835269196152	2.7505065200480712e-09	2.3366865943684772e-07
Tfeb	60.30344092390881	-1.4220154374164744	0.31732142862580665	-4.481309199869229	7.4186539072222805e-06	0.00025054877889685583
Dnah8	340.63098860800335	-1.424266957102774	0.14617508435761467	-9.743568566160912	1.9652898187220729e-22	1.3290075870126145e-19
Aldh1l2	79.29968138865878	-1.4255749417528742	0.19537348725338094	-7.2966652834733825	2.949874173869761e-13	5.2495339772044395e-11
Tfcp2l1	598.9879439565469	-1.4293416257859222	0.3566178107577464	-4.008048904649034	6.122244440134702e-05	0.0015471250299688682
Tdgf1-ps1	26.716651357734474	-1.4296522219872898	0.42394185933870215	-3.3722836999804024	0.0007454761604205415	0.011575352734704131
Syn2	25.193927403522967	-1.4324440661248867	0.4059256024824607	-3.5288339965863087	0.0004173948687040442	0.007244843583481079
Tdh	510.2924399993363	-1.4377059369086758	0.3549388428923869	-4.050573685294203	5.109221730551986e-05	0.0013227642048501053
Hes7	232.71779272490767	-1.4384628903123151	0.3997055542460414	-3.5988063589100387	0.00031968110561129807	0.005874487795070223
Liph	72.36566266844731	-1.4391638414032772	0.25845960778619204	-5.568235028019583	2.5733257544605033e-08	1.76132166821495e-06
Dll3	649.9765790551485	-1.450790912979934	0.2872852175055228	-5.050001965214391	4.418055193670104e-07	2.183966114157508e-05
Nrarp	150.42485841753785	-1.452562462498294	0.17720511947318202	-8.197068272161983	2.463205632663972e-16	7.354104999710669e-14
Gm10323	24.346014491119448	-1.4575835187221327	0.444686925059939	-3.2777746243060015	0.0010462889799683715	0.014839397227638666
Klhdc8a	44.260683252275996	-1.4596428948815638	0.32573096239804245	-4.481130329568988	7.4248750873846425e-06	0.00025054877889685583
A630014C17Rik	16.52185051919857	-1.4623621709780066	0.442961813183743	-3.3013278514177715	0.0009622836630783425	0.01385721261329
Junb	132.25541437940345	-1.4631539471631372	0.20344679747726804	-7.1918258989877755	6.393051986073326e-13	1.0564616605157268e-10
Kcnh3	15.635755304530251	-1.4649308636721121	0.48319297301251385	-3.0317718706438495	0.0024312287111329686	0.028385602617689205
Lor	35.01353417725831	-1.4713905269860827	0.35014716107041916	-4.202206073834672	2.643263382963282e-05	0.0007548481546009669
2410137M14Rik	14.346997400908839	-1.471530212195866	0.5067081811660845	-2.9040979934633033	0.0036831286092707223	0.038965564623486125
Lefty1	550.6304312902964	-1.472478533256698	0.19188500139432146	-7.673755231294871	1.6703267846662554e-14	3.667343457346457e-12
Slc28a1	92.37685931266002	-1.4734750167138306	0.3011173496888428	-4.893358081945242	9.91298045414311e-07	4.410232830466932e-05
Tex14	113.27971191681878	-1.4829906670266992	0.23766779655094164	-6.2397627636053565	4.382350195679758e-10	4.4100007385810706e-08
Gpr160	27.622484537543734	-1.4970335485899342	0.38337658367708605	-3.904864335300325	9.427825862416132e-05	0.0021662044168333856
Triml2	267.0836132815041	-1.5054231536394358	0.2328730677030936	-6.464565303699295	1.0159041858104455e-10	1.1374090175702908e-08
Esrrb	689.1829493603827	-1.5085752861199242	0.3996312340331753	-3.774918368854748	0.0001600600692554382	0.0033656412075030325
Pglyrp3	21.746909908938836	-1.5095754706414108	0.46942970690461705	-3.215764678795967	0.001300974638069729	0.01762361957628753
Fgfbp1	62.94749799830358	-1.517802365636046	0.2570889673940735	-5.903802022392949	3.5521840772057678e-09	2.8871742312134957e-07
Gm39090	28.598951582782682	-1.5211231939615524	0.3419930572180557	-4.447818930405012	8.674660447787028e-06	0.0002875564892750735
Otx2	33.31277159164902	-1.5225985775604873	0.4554532277227552	-3.3430404811782957	0.0008286581052769246	0.012530674354035497
Platr7	34.303387971524835	-1.5395788310429344	0.31629511045398123	-4.867539143533275	1.1299645566279768e-06	4.961865141390279e-05
Utf1	440.49619224995695	-1.5395922567405034	0.45895295243108875	-3.354575340642724	0.0007948690463620464	0.012161136740087562
Rbm44	28.136560279580884	-1.5401362121244575	0.3644364965728322	-4.226075671915211	2.378020517477703e-05	0.0006895851606943061
Anxa11	175.36079458469285	-1.5431768905942258	0.24158874826289642	-6.387619049687461	1.6848843047797193e-10	1.8259393626029446e-08
Naa11	31.983457236778506	-1.5440845767900209	0.33257757374041447	-4.642780207408752	3.4375197432384112e-06	0.00012972033209640308
Spag16	18.56419228566114	-1.5555566377423957	0.4877353256647796	-3.189345851917089	0.0014259516569802375	0.018952153076185453
Mcf2	122.50650467640634	-1.5692814592709776	0.2265031528321812	-6.928298523216038	4.259322205936881e-12	6.372398337483974e-10
Npbwr1	14.826565587399978	-1.5712327135618274	0.5073754891546784	-3.096784821394518	0.0019563182401450413	0.024194232749006634
Gm45889	1538.009417448831	-1.5724952404777004	0.3487441589700935	-4.50902244534094	6.512701909777803e-06	0.0002252847044066871
Platr11	13.724071155753922	-1.5748626014647895	0.516271310821518	-3.0504553874178777	0.002284946235282777	0.027222904195694595
Dnmt3l	415.5917092212205	-1.5808027208544047	0.5005702054646636	-3.1580040194102144	0.0015885336765088368	0.020547628412439477
Gm13110	19.408490922454288	-1.582732848393918	0.42328627854504497	-3.739154630370301	0.00018464013068174133	0.003783667938552144
Hspb1	321.430034771254	-1.586486550801433	0.34804273659178486	-4.558309609725325	5.15669811762283e-06	0.00018446702281333543
Gstp2	11.128882036639764	-1.5883044314650543	0.557783229644378	-2.847529913148695	0.004405995326400552	0.04439079677480794
Gm2379	20.38092201198251	-1.5883111029443095	0.497912585651997	-3.1899396575093166	0.001423025030725319	0.018928136246610733
Nodal	216.00592570153697	-1.594768178798545	0.19496511094932803	-8.179761861151812	2.8440537410183356e-16	8.289926300975169e-14
Bcl2l14	23.014439386159257	-1.5954785867001984	0.3699495674612149	-4.312692126251687	1.6127862785470895e-05	0.0004984600516474789
Foxi3	21.03025597925267	-1.597595919767833	0.5064003781009648	-3.154807912582775	0.001606038069593162	0.020710663313914565
Lrrc2	23.111757520328855	-1.5991572458727263	0.3907885273476991	-4.092129461236452	4.274298978419034e-05	0.001136183939137613
Tdgf1	345.3571653307303	-1.5998048767204127	0.4064385911533942	-3.9361539763743285	8.279786002722499e-05	0.001960477061092809
Bhmt2	15.881419799719113	-1.6233757618729696	0.47554584804653627	-3.413710304782449	0.0006408467764648634	0.010279085012253301
Laptm5	38.58910458627261	-1.624467105463094	0.36854689559466147	-4.407762281763268	1.0444408562296174e-05	0.00033505345570052964
Htra3	17.154073931789956	-1.6270169025729648	0.5223892390267687	-3.1145681821550535	0.0018421437601624133	0.02315158824412741
Bcas3os2	12.706501560270299	-1.6387263695946397	0.49031446742715795	-3.3421946086836445	0.0008311876303260688	0.012557692652629597
Eomes	55.0973838848781	-1.6393078809289896	0.2827441239299102	-5.797849511933126	6.71706851827954e-09	5.161761835001541e-07
Gstm6	12.158280484910154	-1.6435597455856426	0.5071768518960381	-3.240604809626725	0.0011927641520849	0.01639420386597343
Zfp36l3	32.3279031146538	-1.649502029034882	0.3937630702273531	-4.189072449283991	2.800969729028335e-05	0.0007865979109460636
Pla1a	21.208281150113375	-1.6524141878455978	0.4231592588511511	-3.9049463134324203	9.424630538160518e-05	0.0021662044168333856
Kcnc2	23.85896887292586	-1.6553766175133509	0.36745922389516406	-4.504926015915249	6.639607074553637e-06	0.0002286134362574415
Ackr4	13.305283672372253	-1.6565697502744998	0.49341004926580134	-3.35738956419613	0.0007868216822260891	0.012070787077780639
Wnt3a	116.71482240173145	-1.6588913416704338	0.44732314913182786	-3.708485341950305	0.0002085027277870849	0.004176477625555044
Kirrel2	58.65622067336123	-1.6701190796839158	0.35063552016890404	-4.763120059483437	1.906223471494459e-06	7.784206282387759e-05
Dkk1	15.41206487716039	-1.6717981174121515	0.4639263526502655	-3.603585154974909	0.00031385785563842623	0.0057894837724171925
Nlrc4	22.310414647113504	-1.6732625715335798	0.41900939531138087	-3.9933772136305405	6.513881702465472e-05	0.0016186888722964604
Klf5	142.57405382818146	-1.6921384760837945	0.22262780361934703	-7.600750888137238	2.944173764374934e-14	6.221775207565329e-12
Mt2	19.489786881779608	-1.698517074655501	0.4516168160436702	-3.7609695084765367	0.00016925606335195254	0.0035152862494202824
L1td1	988.7874279351411	-1.7143360339264226	0.5028461920943667	-3.409265220416945	0.0006513811876675958	0.010369350620252708
Nqo1	103.24381056126593	-1.7150051491464187	0.24772914258318546	-6.92290431098769	4.4247667035025675e-12	6.504791816470818e-10
M1ap	43.00166104327512	-1.7215257530272503	0.3625135903321704	-4.748858522655164	2.0456798043944156e-06	8.27374707490239e-05
4930461G14Rik	27.529962282078653	-1.7492095825722225	0.3701387867637971	-4.725820814040965	2.2918768309127174e-06	9.137895495931996e-05
Gm30228	32.27326700051781	-1.7618661512602927	0.37277106453986436	-4.7264026606654115	2.285322637690231e-06	9.137895495931996e-05
Tmem114	8.560912625477169	-1.7690119709244299	0.5767468628818311	-3.0672242621055754	0.002160566935534548	0.026071766318449013
Ct55	14.730658758137379	-1.7691927043307332	0.49105861601156114	-3.602813689942629	0.00031479116108739096	0.005797232428478683
Triml1	105.94201429439536	-1.7703141626885683	0.27963455844519935	-6.330813231854177	2.4387239774261196e-10	2.5768167226478733e-08
Ryr3	63.19810080890445	-1.773835957274465	0.26269785387029565	-6.75238084796185	1.4543849350940097e-11	1.948872992409705e-09
Gm46332	28.908268324950665	-1.7810930133446967	0.38127492318490225	-4.671413998242265	2.9913334115598484e-06	0.00011546000606354063
Tbx6	201.49042992105217	-1.7891075697597314	0.24970540985133405	-7.1648730831458725	7.785865164422944e-13	1.2417720421673046e-10
Cbr3	49.47044842800756	-1.7968036186428118	0.40505525976968215	-4.435946887011143	9.16684495181521e-06	0.00030033852859571303
Myh13	50.878512745903365	-1.8143439062492788	0.3694247307489243	-4.911268129156136	9.048924891759924e-07	4.0578547538486275e-05
Oxtr	50.77359140201907	-1.8286961229234744	0.32215324922656824	-5.676478903484114	1.3749550327588227e-08	1.001939214819856e-06
Slc6a1	51.21084048300686	-1.8355622708382386	0.3423844043127036	-5.361115306998033	8.270970002580751e-08	4.976121667744846e-06
Nphs1	171.0911085924042	-1.8377419370751884	0.24621972871585926	-7.4638289411648495	8.404369717526971e-14	1.6145940277785337e-11
Msgn1	26.51852267267136	-1.8868146503800054	0.524596513620333	-3.5966968925484557	0.0003222836583005268	0.005903063409781914
1700029P11Rik	18.69790503980082	-1.8889912862097213	0.46096883586104365	-4.097872001870311	4.169657290826468e-05	0.0011207031185804812
Platr22	19.39389636030271	-1.8896795061254026	0.45170019408563894	-4.1834817227621865	2.870781801975018e-05	0.0008048379709938666
Accsl	8.397035255502438	-1.9051918675591557	0.634990722814803	-3.000345987912663	0.002696730922386515	0.030772462163678446
Rasgrp1	33.82851645518274	-1.905828362183501	0.34914497578302944	-5.458558748867254	4.8001503946071e-08	3.07391449133438e-06
Cobl	251.9058813150238	-1.9237224163107753	0.23990239845489847	-8.018771086494302	1.0680834300537666e-15	2.778002841305997e-13
1700097N02Rik	16.882232004699564	-1.9247801156580604	0.5208862528113447	-3.695202369556833	0.00021971171955862678	0.004359678792087024
Slc26a9	13.572271639507834	-1.9397658332983412	0.5053401898702362	-3.8385346587938005	0.0001237707459300125	0.0027210250074028493
Rflna	22.578011129119325	-1.9398018985329326	0.3723414129579584	-5.209739854406037	1.891055939738656e-07	1.044777507098749e-05
Sfn	118.84686725657087	-1.9420449120352627	0.29413547820466374	-6.602552415264777	4.0413831393656127e-11	4.9153685866269815e-09
Slc25a43	10.67977725335971	-1.9868898766651901	0.6334922352989626	-3.136407624203194	0.0017103130677644481	0.02179180294020414
Ephx2	186.08973174459572	-1.9872599807485145	0.24410485233990128	-8.141009741098365	3.9199485001857265e-16	1.1232313448159304e-13
Tex19.2	8.712849983582034	-1.9942926810411066	0.6216977440210074	-3.207817143009801	0.0013374650643289921	0.01795963810766159
Adgrd1	16.5430258290618	-1.9975341533785163	0.4667972994098477	-4.279232454651977	1.875389194492893e-05	0.0005702397432031808
Crxos	19.678032222714478	-2.009083573844399	0.4823633989235769	-4.1650829609539	3.112393672481147e-05	0.0008682859311380572
Mixl1	12.406730914759056	-2.035408214308411	0.5587573741359707	-3.6427406751559124	0.00026975056394244377	0.005154551640223645
Prss50	26.77578652237167	-2.0765989575069144	0.40259226240186985	-5.158069718275017	2.495087202832213e-07	1.3181857578462936e-05
Col6a5	33.63134304241783	-2.1198715584956584	0.40163366523576116	-5.27812218443213	1.3051443242686882e-07	7.530638206855441e-06
Nupr1	33.66648012071532	-2.1259475412008406	0.36922274946017863	-5.757899653553521	8.516695475975368e-09	6.399255720748425e-07
Spta1	23.23489548234198	-2.132212414364902	0.5958120594740492	-3.5786660918664586	0.00034535236317953446	0.006217813686808529
Wfdc2	89.3757836434599	-2.158698344638383	0.30019858223002804	-7.190901198141815	6.436504852308048e-13	1.0564616605157268e-10
Gm48170	7.335532003369784	-2.1774241319797376	0.7039142636583303	-3.0933087229450256	0.0019793810536272534	0.024372480766658666
Lefty2	272.0055562787186	-2.1795691943062097	0.22762310618131332	-9.57534246356375	1.015202931388202e-21	5.721006919349647e-19
Mesp1	20.665990108090895	-2.188257539963593	0.528797592223975	-4.138176066120863	3.500776910302053e-05	0.0009654834330434992
Hoxd10	11.703995965305232	-2.2222571972485707	0.6216231375760364	-3.57492677301888	0.00035032593324966946	0.006300649178211609
Slc6a7	30.008040890939878	-2.2288411308995038	0.3572744828553056	-6.238455971125632	4.4191096360303994e-10	4.420678550694079e-08
Gm26384	9.787866573123596	-2.2703145292158413	0.7623495839561951	-2.9780491483108023	0.0029008946357904626	0.0325261697284559
Capn3	7.737678057910158	-2.2757913303097888	0.735305079528591	-3.0950300680213085	0.001967929460395558	0.024273526131145664
Oasl2	49.94234921720417	-2.319074762373215	0.29852821560856607	-7.768360379757251	7.950858045519859e-15	1.792229414900783e-12
Mymx	24.896946288453425	-2.3388044016992335	0.45182830839444055	-5.176312236854106	2.2631458888166573e-07	1.2207162502007837e-05
Gm6284	13.51025214083125	-2.370110187870094	0.5945201463559171	-3.9865935618793937	6.702870281708155e-05	0.0016494719793676575
Gpx2	32.0825407476301	-2.402176019416083	0.37821216897186966	-6.351398015421206	2.1336685131317255e-10	2.2830253090509462e-08
Nlrp4f	40.064735061597084	-2.5121057355050787	0.38020712020731473	-6.607203289973391	3.916480734208141e-11	4.868531124450208e-09
Chac1	87.14643625227049	-2.557925951848517	0.20768584624789496	-12.31632293707373	7.399179109834288e-35	1.1371865639168954e-31
Btla	16.950246828150515	-2.70665522913383	0.5078864508875068	-5.329252679224032	9.861771354136107e-08	5.829479248707168e-06
