# Supplementary material for: N2B27 media formulations influence gastruloid development
Source: Development. 2025 Nov 25;152(22):dev204774. doi: 10.1242/dev.204774 (PMC12687332; doi:10.1242/dev.204774)
Supplement: Table S4. Top 100 genes based on loadings of PCA dimensions 1 and 2 (Fig. 4B). [file develop-152-204774-TableS4.csv]

	Gene	Loadings1	Loadings2
0	Gm37628	0.04801001475554489	0.05588571224333256
1	Rnf25	-0.026483513936677618	0.005467253319633214
2	Npas2	0.030884241058116917	0.04861835851614085
3	Gm38339	0.027035074963868738	0.0824154766767634
4	9830004L10Rik	-0.04277841439886401	-0.0336712391747777
5	Gm29611	0.05140487655886181	0.03730593729644259
6	Tram2	-0.038165062991358606	-0.033903236413849715
7	Gm8840	-0.012113506015553306	-0.053313567553902846
8	Gm37091	0.02570381255495491	0.003328569761968823
9	Gm26457	0.05716892561746808	-0.028308835827706377
10	Aox2	0.0513530807881747	-0.07332143086056418
11	Rpl18-ps1	-0.03771033761981012	-0.002175482350056821
12	Il17f	-0.016208890745202716	0.03943017295514483
13	A630095N17Rik	0.03915069704392482	0.03050694699556598
14	Gm37914	0.06761419266657095	-0.006313564099879374
15	Khdrbs2	0.03421401471160746	-0.05668923005377003
16	Fev	0.05801055032775444	-0.03721769897569832
17	Gm37152	-0.02823181113662423	-0.01623225139913677
18	Gm37323	0.05233060638081851	-0.06384823950526877
19	Gm37707	0.0410152321313865	0.08184229511080528
20	Gm38178	-0.054932684523369864	-0.028329266739728017
21	Gm8292	0.07676008224007781	-0.03709190148947031
22	Gm28439	0.04659387657308777	0.07884149244254908
23	Hspd1	0.043276237168598436	0.09171616151157556
24	Gm28319	-0.0419864163732233	-0.03518106278261946
25	Stat1	0.06806096318019492	-0.053693574638639795
26	Plekhb2	0.033886799581516046	0.06662758219428996
27	Slc9a2	0.08721358995697942	-0.038278721067473084
28	Als2	-0.030926805805966365	0.08049306694311388
29	Gm37067	-0.05147849962544574	-0.020966566199586072
30	Pgap1	0.0007400150345576011	0.0975397698689062
31	Platr12	0.03841266901930267	0.08013352021024439
32	Akp3	0.03939932365694678	0.08557006870996973
33	Rps27a-ps1	-0.060561651800669886	0.014778724278867828
34	Gm24497	0.007528226802722777	-0.02181254061342758
35	Gm10566	0.057079042375050085	0.07760991901595374
36	Wdfy1	-0.0028324215125251555	-0.024703433164975284
37	Gm7690	0.06703575057763994	-0.05363458390438228
38	Gm17090	-0.03319383528445486	0.022538530166688175
39	Rrs1	-0.06268090240257003	-0.007380822851128253
40	Mogat1	-0.059856137705752877	-0.033881252825685215
41	Mir6345	-0.048910194611049326	-0.006193667999100869
42	Idh1	-0.04528523570830159	0.020711292754930978
43	Gm38264	-0.06807431093507607	-0.01781455313300729
44	Gm37737	-0.06711907927648997	-0.04297441882044328
45	Gm25939	-0.03445900756539198	0.06247411925650161
46	Sned1	-0.022718194876069128	-0.030292419017181067
47	A530040E14Rik	0.017775539670845858	0.05425642009654109
48	Col5a2	-0.05986849634616957	-0.009239903696453862
49	Gm37931	-0.0691133053012465	-0.008893822632731335
50	Ptma	0.0379621614905332	0.09082881750009997
51	Gm37845	0.04408622257013372	-0.016313950289453514
52	1700019A02Rik	-0.06455201350891575	-0.03720045636518838
53	Gm18300	-0.07710136420346562	0.00029928282743351927
54	2310015K22Rik	0.024676504918631104	0.028293139774014382
55	Gm16152	-0.03664579822944411	-0.04383862901877306
56	Gm37309	-0.018149092347755975	0.09536077926110938
57	Pi15	0.04044417168533944	0.0987245148468928
58	Ica1l	-0.06383338090364134	-0.046425278056058804
59	Gm5974	0.0709047088293681	-0.06618727586328424
60	Per2	-0.03526759788920412	0.005066240436007167
61	Gm29125	0.08490165935089912	-0.05757177678355482
62	Pask	0.05266540336304825	0.05667746293244308
63	Ppp1r42	0.031433107153037536	0.09572133238428819
64	Gm29185	0.07563457325420538	-0.05824554470423331
65	Scly	-0.03377382756164787	0.02484257669115368
66	Gm28893	0.05353675529729636	0.07749476735333109
67	Adgrb3	0.08339136176470835	-0.07350489552988371
68	Gm37447	-0.0605475227182049	-0.04907773878697306
69	Fam117b	0.012670235621584055	0.05237889448259937
70	Pard3bos1	0.0668451367182545	0.061422510886229346
71	Slc9a4	0.03961593864632458	0.09260052489463162
72	Gm8812	-0.054123606654647445	-0.004269692027109024
73	Gm6264	0.04997280111927586	0.11059782525645784
74	Ptprn	0.04088639177033668	0.1036456660303242
75	Gm6195	-0.004178668232616608	-0.017149924462046728
76	Dtymk	0.04581098857739949	0.021383116484017264
77	Rps13-ps7	-0.06390323370571674	-0.03521123300204521
78	Gm38380	0.08661154625534839	-0.05072847378374488
79	Chst10	-0.03129309347940658	-0.01719647503682126
80	Gm19028	0.031771147019862916	0.11061423326258378
81	Slc11a1	0.036484944675918396	0.03141375790112848
82	Gm37602	-0.014763411966225487	-0.03387535350493529
83	Gm5529	-0.04307716767070263	-0.006358047035005575
84	Akr1cl	0.03353419177635536	0.12207573361428492
85	Klf7	0.04869881950992035	0.09233241831629747
86	Alpi	0.030228270019622472	0.09302815639828088
87	Gm37932	0.08825843307196	-0.06604324293921834
88	Gm5697	-0.08141700049878513	-0.03439950055187798
89	Osgepl1	-0.07651279267761107	-0.0009227524248147461
90	Gm5267	0.030900887342261048	0.04855909851509249
91	Gm37906	0.0747222070274511	0.11083975073019538
92	Smarcal1	-0.0075238708719794	0.05787942493619898
93	Gm29283	0.003747186049893762	0.1360723126447311
94	Ndufa10	0.0007749452346624739	-0.05291411784723898
95	Gm29017	-0.027401166756574218	0.08469241105411014
96	9130024F11Rik	0.07815836340088779	0.12451266762985923
97	Gm5257	0.06495072466813469	0.1480307684058615
98	Fam178b	0.05794365875133087	0.1602158102918338
99	Gm7369	0.04661916008996235	-0.004957771245375418
