# Supplementary material for: N2B27 media formulations influence gastruloid development
Source: Development. 2025 Nov 25;152(22):dev204774. doi: 10.1242/dev.204774 (PMC12687332; doi:10.1242/dev.204774)
Supplement: Table S5. GO term analysis (Fig. 4F,G). [file develop-152-204774-TableS5.xlsx]

## Sheet: GO_HM-N2B27
WikiPathways 2019 Mouse	Overlap	P-value	Adjusted P-value	Old P-value	Old Adjusted P-value	Odds Ratio	Combined Score	Genes		KEGG 2019 Mouse	Overlap	P-value	Adjusted P-value	Old P-value	Old Adjusted P-value	Odds Ratio	Combined Score	Genes		Reactome 2022	Overlap	P-value	Adjusted P-value	Old P-value	Old Adjusted P-value	Odds Ratio	Combined Score	Genes		BioPlanet 2019	Overlap	P-value	Adjusted P-value	Old P-value	Old Adjusted P-value	Odds Ratio	Combined Score	Genes		MSigDB Hallmark 2020	Overlap	P-value	Adjusted P-value	Old P-value	Old Adjusted P-value	Odds Ratio	Combined Score	Genes
Dopaminergic Neurogenesis WP1498	6/30	1.18853e-06	6.8022e-05	0	0	21.3349	291.068	SHH;GLI1;ASCL1;WNT1;NKX6-1;NEUROG2		PI3K-Akt signaling pathway	16/330	2.24685e-06	0.000261097	0	0	4.42871	57.5997	NTRK2;VWF;NOS3;LAMA4;PDGFB;IGF1;THBS1;PIK3R6;FGF5;CCND2;COL4A4;CHAD;FLT3L;ITGB8;FGFR4;FGFR3		Signaling By Receptor Tyrosine Kinases R-HSA-9006934	18/477	1.70266e-05	0.0044361	0	0	3.41154	37.4613	GABRA1;NTRK2;SHC3;LAMA4;PDGFB;IGF1;PRDM1;ASCL1;THBS1;FGF5;CDH5;LYL1;ID2;COL4A4;ID3;FGFBP3;FGFR4;FGFR3		Focal adhesion	13/223	2.75346e-06	0.00118123	0	0	5.35348	68.5387	SHC3;VWF;LAMA4;PDGFB;IGF1;THBS1;MYLK3;MYLK;COL3A1;CCND2;COL4A4;CHAD;ITGB8		Hedgehog Signaling	4/36	0.000823445	0.0279971	0	0	10.6071	75.3317	SHH;NRCAM;GLI1;NKX6-1
Focal Adhesion WP85	12/182	1.86362e-06	6.8022e-05	0	0	6.09535	80.4159	COL3A1;CCND2;SHC3;VWF;COL4A4;LAMA4;CHAD;PDGFB;ITGB8;IGF1;THBS1;MYLK		Focal adhesion	12/196	4.02298e-06	0.000261097	0	0	5.62905	69.9325	CCND2;SHC3;VWF;COL4A4;LAMA4;CHAD;PDGFB;ITGB8;IGF1;THBS1;MYLK3;MYLK		Extracellular Matrix Organization R-HSA-1474244	13/269	2.06811e-05	0.0044361	0	0	4.38505	47.2984	COL15A1;LAMA4;ICAM2;PDGFB;THBS1;ADAMTS5;COL3A1;COL4A4;P4HA3;MMP19;ITGB8;MADCAM1;MATN4		Neural crest differentiation	8/89	1.04608e-05	0.00224385	0	0	8.45929	97.01	DLL4;DLX5;ZIC1;ASCL1;WNT1;FGFR3;NEUROG1;CDH7		Estrogen Response Late	7/189	0.00726878	0.105682	0	0	3.27468	16.1251	SCUBE2;SOX3;CYP26B1;ID2;ASCL1;CELSR2;FGFR3
Neural Crest Differentiation WP2074	9/100	2.89933e-06	7.05505e-05	0	0	8.4914	108.274	DLL4;TFAP2B;DLX5;ZIC1;WNT1;ASCL1;FGFR3;NEUROG1;CDH7		Signaling pathways regulating pluripotency of stem cells	10/137	5.47755e-06	0.000261097	0	0	6.77122	82.0323	DLX5;ID2;FZD9;ID3;PAX6;IGF1;WNT1;FGFR4;FGFR3;NEUROG1		Regulation Of Commissural Axon Pathfinding By SLIT And ROBO R-HSA-428542	3/9	0.000128574	0.0153229	0	0	42.3491	379.405	NELL2;ROBO2;ROBO3		ECM-receptor interaction	7/81	4.84463e-05	0.00692782	0	0	8.08178	80.2929	COL3A1;VWF;COL4A4;LAMA4;CHAD;ITGB8;THBS1		Pancreas Beta Cells	3/37	0.0093249	0.105682	0	0	7.4667	34.9073	DCX;PAX6;NKX6-1
Focal Adhesion-PI3K-Akt-mTOR-signaling pathway WP2841	13/299	6.14927e-05	0.00112224	0	0	3.9213	38.0233	VWF;NOS3;LAMA4;PDGFB;IGF1;THBS1;COL3A1;FGF14;COL4A4;CHAD;ITGB8;FGFR4;FGFR3		Pathways in cancer	17/508	0.000126341	0.00451668	0	0	3.00048	26.9339	LAMA4;PDGFB;FZD9;IGF1;GLI1;AGTR1A;FGF5;DLL4;SHH;EDNRB;CCND2;COL4A4;FLT3L;WNT1;FGFR4;FGFR3;F2RL3		O-linked Glycosylation R-HSA-5173105	7/96	0.000142871	0.0153229	0	0	6.71647	59.4647	ADAMTSL1;ADAMTS5;GALNT14;MUC1;GCNT4;THBS1;THSD1		Axon guidance	13/317	0.000110549	0.0107402	0	0	3.68699	33.5887	ROBO2;ROBO3;UNC5A;SEMA3D;SEMA3G;COL3A1;CHL1;COL4A4;DCX;NRCAM;SRGAP3;EPHA3;NGEF		Inflammatory Response	6/177	0.0186686	0.157052	0	0	2.98036	11.8645	PTPRE;SLC1A2;IRF7;ITGB8;NDP;KCNJ2
ESC Pluripotency Pathways WP339	7/116	0.000457597	0.00668091	0	0	5.48059	42.1431	FGF5;FGF14;PDGFB;FZD9;WNT1;FGFR4;FGFR3		Axon guidance	9/178	0.000275482	0.00787879	0	0	4.56091	37.3858	ROBO2;ROBO3;SHH;UNC5A;SEMA3D;SEMA3G;SRGAP3;NGEF;EPHA3		Post-translational Modification: Synthesis Of GPI-anchored Proteins R-HSA-163125	6/77	0.000298319	0.0255958	0	0	7.20101	58.4531	CPM;CNTN5;LSAMP;LY6H;MDGA2;GPIHBP1		Cell adhesion molecules (CAMs)	7/94	0.000125177	0.0107402	0	0	6.87131	61.7441	CDH5;CLDN10;CLDN14;ICAM2;ITGB8;NRCAM;MADCAM1		TGF-beta Signaling	3/54	0.0257319	0.157052	0	0	4.97511	18.209	ID2;ID3;THBS1
Non-odorant GPCRs WP1396	9/230	0.00170682	0.020662	0	0	3.48196	22.1909	EDNRB;FZD9;S1PR1;ACKR1;ADGRL4;CELSR2;CRHR1;AGTR1A;F2RL3		ECM-receptor interaction	6/81	0.000392609	0.00935718	0	0	6.81609	53.4565	VWF;COL4A4;LAMA4;CHAD;ITGB8;THBS1		Signal Transduction R-HSA-162582	44/2251	0.000662507	0.0392435	0	0	1.76541	12.9219	SHC3;CRABP2;LAMA4;PDGFB;OPRL1;PRDM1;GLI1;ASCL1;CHRDL1;THBS1;CRHR1;PIK3R6;MYLK;FGF5;SCUBE2;DLL4;SOX3;CDH5;LYL1;SHH;CYP26B1;EDNRB;S1PR1;ITGB8;FGFBP3;WNT1;SOX7;GABRA1;NTRK2;VWF;FZD9;IGF1;GFRA3;LRRC7;ID2;COL4A4;PNOC;ID3;ACKR1;FGFR4;LGR5;FGFR3;NGEF;F2RL3		Actin cytoskeleton regulation	10/216	0.00026032	0.0186129	0	0	4.16395	34.3676	FGD3;FGF5;FGF14;MYL3;PDGFB;ITGB8;FGFR4;FGFR3;MYLK3;MYLK		Myogenesis	6/194	0.027715	0.157052	0	0	2.70938	9.71526	COL3A1;COL15A1;GJA5;MYL3;IGF1;MYLK
Regulation of Actin Cytoskeleton WP523	7/149	0.00198129	0.020662	0	0	4.2025	26.1564	FGF5;FGF14;MYL3;PDGFB;FGFR4;FGFR3;MYLK		Platelet activation	7/122	0.000619171	0.0126488	0	0	5.19365	38.3662	COL3A1;VWF;NOS3;MYLK3;PIK3R6;MYLK;F2RL3		Diseases Associated With O-glycosylation Of Proteins R-HSA-3906995	5/61	0.000759137	0.0392435	0	0	7.59122	54.5302	ADAMTSL1;ADAMTS5;MUC1;THBS1;THSD1		RAGE pathway	5/52	0.000361514	0.0195797	0	0	9.04745	71.703	ID2;ICAM2;PDGFB;ID3;IGF1		Coagulation	4/117	0.0496642	0.217893	0	0	2.99603	8.99549	VWF;CPQ;PDGFB;THBS1
GPCRs, Other WP41	5/79	0.00242184	0.0220993	0	0	5.74141	34.5818	FZD9;OPRL1;S1PR1;ACKR1;CELSR2		Neuroactive ligand-receptor interaction	11/294	0.000787782	0.0140816	0	0	3.33505	23.8332	GABRA1;GRIA2;EDNRB;GABRA5;OPRL1;S1PR1;RLN1;CRHR1;AGTR1A;GABRG1;F2RL3		NGF-stimulated Transcription R-HSA-9031628	4/36	0.000823445	0.0392435	0	0	10.6071	75.3317	LYL1;ID2;ID3;ASCL1		Integrin cell surface interactions	6/81	0.000392609	0.0195797	0	0	6.81609	53.4565	VWF;COL4A4;ICAM2;ITGB8;MADCAM1;THBS1		Angiogenesis	2/31	0.0512689	0.217893	0	0	5.82128	17.2931	COL3A1;CCND2
Id Signaling Pathway WP512	4/50	0.00282981	0.0229529	0	0	7.37556	43.2764	ID2;ID3;IGF1;PAX2		Nicotine addiction	4/38	0.00101299	0.0160953	0	0	9.98251	68.8279	GRIA2;GABRA1;GABRA5;GABRG1		Integrin Cell Surface Interactions R-HSA-216083	5/63	0.00087991	0.0392435	0	0	7.32899	51.5645	COL4A4;ICAM2;ITGB8;MADCAM1;THBS1		Signal transduction	20/723	0.000410762	0.0195797	0	0	2.46932	19.2545	NTRK2;ICAM2;FZD9;OPRL1;CHRDL1;CRHR1;FGD2;FGD3;FGF5;DLL4;COL3A1;EDNRB;COL4A4;ITGB8;MADCAM1;ACKR1;FGFR4;FGFR3;NGEF;F2RL3		KRAS Signaling Up	5/184	0.066942	0.237486	0	0	2.3656	6.3964	PLVAP;CCND2;ID2;PRDM1;ADGRL4
ACE Inhibitor Pathway WP396	2/8	0.00368517	0.0269017	0	0	28.1568	157.775	NOS3;AGTR1A		Cell adhesion molecules (CAMs)	7/141	0.00144577	0.0206745	0	0	4.45453	29.1287	CDH5;CLDN10;CLDN14;ICAM2;ITGB8;NRCAM;MADCAM1		Defective B3GALTL Causes PpS R-HSA-5083635	4/37	0.000914767	0.0392435	0	0	10.2853	71.9649	ADAMTSL1;ADAMTS5;THBS1;THSD1		Inhibitor of DNA binding (ID) signaling pathway	3/16	0.000806285	0.0345896	0	0	19.5414	139.195	ID2;ID3;PAX2		Epithelial Mesenchymal Transition	5/191	0.0758208	0.237486	0	0	2.27606	5.87083	GREM1;COL3A1;ID2;THBS1;MYLK
EDA Signalling in Hair Follicle Development WP3652	2/17	0.0166931	0.105596	0	0	11.2595	46.0824	SHH;GLI1		Protein digestion and absorption	5/83	0.00300348	0.0377138	0	0	5.44629	31.6319	CPA1;COL15A1;COL3A1;SLC7A8;COL4A4		O-glycosylation Of TSR Domain-Containing Proteins R-HSA-5173214	4/38	0.00101299	0.0395066	0	0	9.98251	68.8279	ADAMTSL1;ADAMTS5;THBS1;THSD1		Pathways in cancer	11/310	0.00120815	0.045364	0	0	3.15496	21.1971	FGF5;SHH;FGF14;COL4A4;LAMA4;PDGFB;FZD9;IGF1;GLI1;WNT1;FGFR3		Apical Junction	5/192	0.0771389	0.237486	0	0	2.26381	5.80023	ADAMTS5;VWF;CLDN14;ICAM2;MADCAM1
Adipogenesis genes WP447	5/127	0.0173582	0.105596	0	0	3.47716	14.0953	GDF10;CYP26B1;ID3;IGF1;WNT1		cGMP-PKG signaling pathway	7/162	0.0031648	0.0377138	0	0	3.84843	22.1503	RGS2;EDNRB;NOS3;MYLK3;PIK3R6;AGTR1A;MYLK		Neuronal System R-HSA-112316	12/367	0.00147717	0.0528089	0	0	2.90163	18.9117	KCNG1;GABRA1;GRIA2;LRRC7;GABRA5;LRRTM4;KCNB2;SLC1A2;SLITRK6;GRIP2;NCALD;KCNJ2		Signaling by GPCR	15/518	0.00135478	0.045364	0	0	2.56893	16.9655	FZD9;OPRL1;CRHR1;PIK3R6;FGD2;FGD3;SHH;RGS2;EDNRB;PNOC;S1PR1;ACKR1;WNT1;NGEF;F2RL3		Wnt-beta Catenin Signaling	2/41	0.0838186	0.237486	0	0	4.32727	10.7277	CCND2;WNT1
Lung fibrosis WP3632	3/53	0.0245105	0.125435	0	0	5.07477	18.8206	GREM1;PDGFB;IGF1		Regulation of actin cytoskeleton	8/211	0.00367627	0.0404389	0	0	3.36224	18.8483	FGD3;FGF5;PDGFB;ITGB8;FGFR4;FGFR3;MYLK3;MYLK		Nervous System Development R-HSA-9675108	15/527	0.00160194	0.0528641	0	0	2.52304	16.2396	ROBO2;ROBO3;SHC3;ADGRV1;UNC5A;LDB2;GFRA3;POU3F2;NELL2;CHL1;COL4A4;DCX;NRCAM;EPHA3;NGEF		Interleukin-4 regulation of apoptosis	9/224	0.00142389	0.045364	0	0	3.57982	23.4634	CPM;RGS2;LRRN3;GJA5;GJA4;PDGFB;S1PR1;ID3;HS3ST1		Complement	4/169	0.139044	0.363654	0	0	2.04842	4.04146	CPM;CPQ;PDGFB;IRF7
GPCRs, Class B Secretin-like WP456	2/22	0.027283	0.125435	0	0	8.44328	30.4084	ADGRL4;CRHR1		Relaxin signaling pathway	6/128	0.00414534	0.0423417	0	0	4.18394	22.9521	COL3A1;EDNRB;SHC3;NOS3;COL4A4;RLN1		Signaling By NTRK1 (TRKA) R-HSA-187037	6/111	0.00204209	0.0625754	0	0	4.86398	30.1264	LYL1;NTRK2;SHC3;ID2;ID3;ASCL1		Beta-3 integrin cell surface interactions	4/42	0.00148041	0.045364	0	0	8.93058	58.1866	LAMA4;COL4A4;PDGFB;THBS1		Estrogen Response Early	4/194	0.195567	0.474948	0	0	1.77747	2.90057	SOX3;CYP26B1;MUC1;CELSR2
Hedgehog Signaling Pathway WP116	2/22	0.027283	0.125435	0	0	8.44328	30.4084	SHH;GLI1		Apelin signaling pathway	6/133	0.00499222	0.0469107	0	0	4.01857	21.2979	NOS3;MYL3;MYLK3;PIK3R6;AGTR1A;MYLK		IRS-related Events Triggered By IGF1R R-HSA-2428928	4/48	0.00243526	0.0638941	0	0	7.7113	46.4043	FGF5;IGF1;FGFR4;FGFR3		Neuroactive ligand-receptor interaction	9/231	0.00175807	0.0491555	0	0	3.46616	21.9877	GABRA1;GRIA2;EDNRB;GABRA5;OPRL1;S1PR1;CRHR1;GABRG1;F2RL3		Pperoxisome	2/94	0.303234	0.64893	0	0	1.83129	2.18519	CRABP2;ABCB4
Odorant GPCRs WP1397	4/101	0.0315619	0.125435	0	0	3.492	12.0677	ADGRG3;OPRL1;VMN2R1;LGR5		Ras signaling pathway	8/224	0.00524875	0.0469107	0	0	3.15857	16.5818	FGF5;NTRK2;SHC3;PDGFB;FLT3L;IGF1;FGFR4;FGFR3		IGF1R Signaling Cascade R-HSA-2428924	4/49	0.00262746	0.0638941	0	0	7.5397	44.7989	FGF5;IGF1;FGFR4;FGFR3		FGFR ligand binding and activation	3/21	0.0018333	0.0491555	0	0	14.111	88.9221	FGF5;FGFR4;FGFR3		KRAS Signaling Dn	3/178	0.348756	0.64893	0	0	1.44416	1.52125	TFAP2B;CELSR2;FGFR3
Peptide GPCRs WP234	3/59	0.0323203	0.125435	0	0	4.53018	15.5478	EDNRB;OPRL1;AGTR1A		Human papillomavirus infection	10/329	0.00591924	0.0497912	0	0	2.67922	13.7432	CCND2;VWF;COL4A4;LAMA4;CHAD;FZD9;ITGB8;WNT1;HES3;THBS1		ROBO Receptors Bind AKAP5 R-HSA-9010642	2/7	0.00278549	0.0638941	0	0	33.7892	198.793	ROBO2;ROBO3		Neurofascin interactions	2/7	0.00278549	0.0702927	0	0	33.7892	198.793	DCX;NRCAM		Xenobiotic Metabolism	3/181	0.358361	0.64893	0	0	1.41968	1.4569	ID2;FMO1;IGF1
Endochondral Ossification WP1270	3/60	0.0337337	0.125435	0	0	4.45056	15.0841	ADAMTS5;IGF1;FGFR3		Basal cell carcinoma	4/63	0.00649733	0.0516177	0	0	5.74805	28.9493	SHH;FZD9;GLI1;WNT1		Neurofascin Interactions R-HSA-447043	2/7	0.00278549	0.0638941	0	0	33.7892	198.793	DCX;NRCAM		Developmental biology	12/406	0.00337415	0.0804172	0	0	2.61113	14.8615	ROBO2;ROBO3;COL3A1;UNC5A;CHL1;COL4A4;DCX;PAX6;NRCAM;SRGAP3;WNT1;NKX6-1		TNF-alpha Signaling via NF-kB	3/187	0.377507	0.64893	0	0	1.37312	1.33765	PTPRE;NR4A3;ID2
Wnt Signaling Pathway WP403	3/60	0.0337337	0.125435	0	0	4.45056	15.0841	CCND2;FZD9;WNT1		Breast cancer	6/146	0.00778186	0.0585687	0	0	3.64391	17.6947	FGF5;DLL4;SHC3;FZD9;IGF1;WNT1		Signaling By Type 1 Insulin-like Growth Factor 1 Receptor (IGF1R) R-HSA-2404192	4/50	0.00282981	0.0638941	0	0	7.37556	43.2764	FGF5;IGF1;FGFR4;FGFR3		Basal cell carcinoma	4/54	0.00374583	0.0845769	0	0	6.78465	37.9066	SHH;FZD9;GLI1;WNT1		Hypoxia	3/191	0.390206	0.64893	0	0	1.34374	1.26457	PDGFB;LALBA;HS3ST1
Inflammatory Response Pathway WP458	2/25	0.0346267	0.125435	0	0	7.34128	24.6897	COL3A1;THBS1		Oxytocin signaling pathway	6/148	0.00829384	0.059301	0	0	3.59235	17.2154	RGS2;NOS3;MYLK3;PIK3R6;KCNJ2;MYLK		Collagen Formation R-HSA-1474290	5/86	0.00350135	0.0730437	0	0	5.24407	29.6532	COL15A1;COL3A1;COL4A4;LAMA4;P4HA3		Neuronal system	9/272	0.00517308	0.104614	0	0	2.92196	15.3821	KCNG1;GABRA1;GRIA2;GABRA5;KCNB2;SLC1A2;GRIP2;NCALD;KCNJ2		p53 Pathway	3/192	0.393371	0.64893	0	0	1.33658	1.24704	PTPRE;CCND2;CLCA2
Dysregulated miRNA Targeting in Insulin/PI3K-AKT Signaling WP3855	2/26	0.0372263	0.125435	0	0	7.03517	23.1509	COL3A1;CCND2		Rap1 signaling pathway	7/201	0.010007	0.0681429	0	0	3.07094	14.1401	FGF5;PDGFB;IGF1;FGFR4;FGFR3;THBS1;F2RL3		Release Of Hh-Np From Secreting Cell R-HSA-5362798	2/8	0.00368517	0.0730437	0	0	28.1568	157.775	SCUBE2;SHH		Cardiac protection against reactive oxygen species	2/10	0.00583117	0.104614	0	0	21.1163	108.633	GABRA1;GABRA5		Adipogenesis	3/197	0.40913	0.64893	0	0	1.30193	1.16356	COL15A1;LAMA4;MYLK
Wnt Signaling Pathway NetPath WP539	4/107	0.0378023	0.125435	0	0	3.28796	10.7693	SOX1;FZD9;WNT1;PAX2		Bladder cancer	3/39	0.0107806	0.0700739	0	0	7.05144	31.9431	THBS1;UPK3A;FGFR3		Assembly Of Collagen Fibrils And Other Multimeric Structures R-HSA-2022090	4/54	0.00374583	0.0730437	0	0	6.78465	37.9066	COL15A1;COL3A1;COL4A4;LAMA4		GABA (A) receptor activation	2/10	0.00583117	0.104614	0	0	21.1163	108.633	GABRA1;GABRA5		Reactive Oxygen Species Pathway	1/46	0.419896	0.64893	0	0	1.86976	1.62249	IPCEF1
p53 signaling WP2902	3/66	0.0428735	0.136077	0	0	4.02593	12.6797	CCND2;IGF1;THBS1		Hedgehog signaling pathway	3/44	0.014966	0.0930497	0	0	6.19052	26.0124	SHH;CCND2;GLI1		Signaling By NTRKs R-HSA-166520	6/128	0.00414534	0.0773196	0	0	4.18394	22.9521	LYL1;NTRK2;SHC3;ID2;ID3;ASCL1		GPCR ligand binding	10/331	0.00616761	0.104614	0	0	2.66235	13.5472	SHH;EDNRB;PNOC;FZD9;OPRL1;S1PR1;ACKR1;WNT1;CRHR1;F2RL3		UV Response Dn	2/143	0.502775	0.718451	0	0	1.19301	0.820332	INPP4B;COL3A1
Ovarian Infertility Genes WP273	2/29	0.045451	0.138247	0	0	6.25289	19.3284	CCND2;GJA4		Taste transduction	3/54	0.0257319	0.15332	0	0	4.97511	18.209	GABRA1;GABRA5;PKD2L1		Neurotransmitter Receptors And Postsynaptic Signal Transmission R-HSA-112314	7/172	0.00439394	0.0785416	0	0	3.61404	19.6153	GRIA2;GABRA1;LRRC7;GABRA5;GRIP2;NCALD;KCNJ2		Signaling by Robo receptor	3/32	0.00621502	0.104614	0	0	8.75546	44.4846	ROBO2;ROBO3;SRGAP3		UV Response Up	2/147	0.517451	0.718451	0	0	1.15996	0.764226	APOM;FMO1
Regulation of Cardiac Hypertrophy by miR-208 WP1526	1/6	0.0685222	0.185026	0	0	16.8493	45.1663	GJA5		AGE-RAGE signaling pathway in diabetic complications	4/99	0.0296272	0.160854	0	0	3.56575	12.5481	COL3A1;NOS3;COL4A4;AGTR1A		Nuclear Events (Kinase And Transcription Factor Activation) R-HSA-198725	4/58	0.00484438	0.0831295	0	0	6.28128	33.4788	LYL1;ID2;ID3;ASCL1		Transmission across chemical synapses	7/185	0.00649341	0.104614	0	0	3.3487	16.8673	GRIA2;GABRA1;GABRA5;SLC1A2;GRIP2;NCALD;KCNJ2		Apoptosis	2/152	0.535387	0.718451	0	0	1.12111	0.700431	CCND2;NEDD9
mir-193a and MVP in colon cancer metastasis WP3979	1/6	0.0685222	0.185026	0	0	16.8493	45.1663	CCND2		Maturity onset diabetes of the young	2/23	0.0296529	0.160854	0	0	8.04096	28.2897	PAX6;NKX6-1		Transmission Across Chemical Synapses R-HSA-112315	8/234	0.00677319	0.106264	0	0	3.01784	15.0735	GABRA1;GRIA2;LRRC7;GABRA5;SLC1A2;GRIP2;NCALD;KCNJ2		Ephrin receptor A forward pathway	3/33	0.00677771	0.104614	0	0	8.46334	42.2669	PIK3R6;EPHA3;NGEF		Allograft Rejection	2/156	0.549404	0.718451	0	0	1.09185	0.653934	CCND2;IRF7
Wnt Signaling in Kidney Disease WP3857	2/37	0.0701632	0.185026	0	0	4.82243	12.8129	FZD9;WNT1		Gastric cancer	5/148	0.0310154	0.160854	0	0	2.96454	10.2967	FGF5;SHH;SHC3;FZD9;WNT1		FGFR3 Mutant Receptor Activation R-HSA-2033514	2/11	0.00707184	0.106264	0	0	18.7694	92.9393	FGF5;FGFR3		Fibroblast growth factor receptor pathway	5/101	0.00690811	0.104614	0	0	4.42257	22.0025	FGF5;SHC3;FGF14;FGFR4;FGFR3		Interferon Alpha Response	1/84	0.630273	0.765571	0	0	1.0125	0.467373	IRF7
MicroRNAs in Cardiomyocyte Hypertrophy WP1560	3/82	0.0725259	0.185026	0	0	3.20891	8.41958	IGF1;MYLK3;MYLK		Proteoglycans in cancer	6/200	0.0314959	0.160854	0	0	2.62508	9.07727	SHH;MIR10A;FZD9;IGF1;WNT1;THBS1		Hyaluronan Uptake And Degradation R-HSA-2160916	2/11	0.00707184	0.106264	0	0	18.7694	92.9393	STAB2;LYVE1		FGFR3 ligand binding and activation	2/11	0.00707184	0.104614	0	0	18.7694	92.9393	FGF5;FGFR3		IL-2/STAT5 Signaling	2/185	0.641997	0.765571	0	0	0.917974	0.40682	MUC1;CCND2
Retinol metabolism WP1259	2/38	0.0735035	0.185026	0	0	4.68832	12.2385	CYP26B1;CRABP2		Long-term depression	3/61	0.0351786	0.173467	0	0	4.37369	14.6401	GRIA2;IGF1;CRHR1		Axon Guidance R-HSA-422475	13/504	0.00718335	0.106264	0	0	2.26906	11.2001	ROBO2;ROBO3;SHC3;UNC5A;LDB2;GFRA3;NELL2;CHL1;COL4A4;DCX;NRCAM;EPHA3;NGEF		Gamma-aminobutyric acid receptor life cycle	2/11	0.00707184	0.104614	0	0	18.7694	92.9393	GABRA1;GABRA5		Androgen Response	1/94	0.671631	0.765571	0	0	0.903341	0.359571	INPP4B
IL-7 Signaling Pathway WP297	2/42	0.0873497	0.212551	0	0	4.21895	10.2851	MUC1;CCND2		Transcriptional misregulation in cancer	5/159	0.0402683	0.185754	0	0	2.75182	8.83938	LYL1;CCND2;NR4A3;ID2;IGF1		Collagen Biosynthesis And Modifying Enzymes R-HSA-1650814	4/66	0.00764895	0.10938	0	0	5.4694	26.6534	COL15A1;COL3A1;COL4A4;P4HA3		Beta-1 integrin cell surface interactions	4/66	0.00764895	0.10938	0	0	5.4694	26.6534	COL3A1;COL4A4;LAMA4;THBS1		Protein Secretion	1/95	0.675504	0.765571	0	0	0.893703	0.350596	TSPAN8
GPCRs, Class A Rhodopsin-like WP189	4/147	0.0959232	0.218778	0	0	2.36522	5.54458	EDNRB;OPRL1;AGTR1A;F2RL3		Hippo signaling pathway	5/159	0.0402683	0.185754	0	0	2.75182	8.83938	CCND2;ID2;FZD9;FAT4;WNT1		Phospholipase C-mediated Cascade; FGFR3 R-HSA-5654227	2/12	0.00842061	0.112889	0	0	16.8919	80.694	FGF5;FGFR3		Adhesion and diapedesis of lymphocytes	2/12	0.00842061	0.113776	0	0	16.8919	80.694	ICAM2;MADCAM1		Fatty Acid Metabolism	1/146	0.822908	0.902544	0	0	0.578423	0.112741	FMO1
Myometrial Relaxation and Contraction Pathways WP385	4/147	0.0959232	0.218778	0	0	2.36522	5.54458	RGS2;NOS3;RLN1;CRHR1		Mucin type O-glycan biosynthesis	2/28	0.0426405	0.19055	0	0	6.49359	20.487	GALNT14;GCNT4		FGFR3 Ligand Binding And Activation R-HSA-190239	2/12	0.00842061	0.112889	0	0	16.8919	80.694	FGF5;FGFR3		Melanoma	4/68	0.00848676	0.113776	0	0	5.29814	25.2682	FGF5;FGF14;PDGFB;IGF1		Interferon Gamma Response	1/171	0.868442	0.90459	0	0	0.492966	0.0695351	IRF7
Wnt Signaling Pathway and Pluripotency WP723	3/95	0.101724	0.218778	0	0	2.75434	6.29501	CCND2;FZD9;WNT1		Gastric acid secretion	3/69	0.0478605	0.203919	0	0	3.84256	11.6793	MYLK3;KCNJ2;MYLK		GPCR Ligand Binding R-HSA-500792	10/350	0.00895262	0.116384	0	0	2.51204	11.8463	SHH;EDNRB;PNOC;FZD9;OPRL1;S1PR1;ACKR1;WNT1;CRHR1;F2RL3		FRS2-mediated cascade	3/37	0.0093249	0.121224	0	0	7.4667	34.9073	FGF5;FGFR4;FGFR3		heme Metabolism	1/183	0.885943	0.90459	0	0	0.460286	0.0557418	ACKR1
Mecp2 and Associated Rett Syndrome WP2910	2/46	0.101897	0.218778	0	0	3.83492	8.75818	DLX5;POU3F2		Renin secretion	3/70	0.0495834	0.203919	0	0	3.78509	11.3708	CLCA2;AGTR1A;KCNJ2		Constitutive Signaling By Aberrant PI3K In Cancer R-HSA-2219530	4/73	0.0108376	0.133692	0	0	4.91344	22.232	FGF5;PDGFB;FGFR4;FGFR3		TNF-alpha effects on cytokine activity, cell motility, and apoptosis	5/110	0.00980469	0.123029	0	0	4.04233	18.6953	SHH;CRABP2;PDGFB;MADCAM1;CRHR1		Mitotic Spindle	1/198	0.90459	0.90459	0	0	0.425035	0.0426197	NEDD9
Ptf1a related regulatory pathway WP201	1/11	0.122032	0.246281	0	0	8.42332	17.7182	NKX6-1		p53 signaling pathway	3/71	0.0513362	0.203919	0	0	3.72931	11.0737	CCND2;IGF1;THBS1		Platelet Degranulation R-HSA-114608	5/113	0.0109311	0.133692	0	0	3.92966	17.7469	VWF;AHSG;PDGFB;IGF1;THBS1		Negative regulation of FGFR signaling	3/38	0.0100374	0.123029	0	0	7.25314	33.3749	FGF5;FGFR4;FGFR3
Serotonin and anxiety-related events WP2140	1/11	0.122032	0.246281	0	0	8.42332	17.7182	CRHR1		Melanoma	3/71	0.0513362	0.203919	0	0	3.72931	11.0737	FGF5;PDGFB;IGF1		RAF/MAP Kinase Cascade R-HSA-5673001	8/258	0.0117804	0.133692	0	0	2.72603	12.1072	FGF5;SHC3;VWF;LRRC7;PDGFB;GFRA3;FGFR4;FGFR3		Response to elevated platelet cytosolic calcium	4/74	0.0113532	0.130448	0	0	4.84309	21.6886	VWF;PDGFB;IGF1;THBS1
TGF Beta Signaling Pathway WP113	2/52	0.124827	0.246281	0	0	3.37409	7.02088	WNT1;THBS1		Glioma	3/72	0.0531188	0.205297	0	0	3.67514	10.7874	SHC3;PDGFB;IGF1		PI3K Cascade R-HSA-109704	3/41	0.0123604	0.133692	0	0	6.67988	29.3465	FGF5;FGFR4;FGFR3		Hyaluronan metabolism	2/14	0.0114317	0.130448	0	0	14.0757	62.9377	STAB2;LYVE1
SIDS Susceptibility Pathways WP1266	2/56	0.14073	0.266858	0	0	3.12376	6.1254	ASCL1;POU3F2		MAPK signaling pathway	7/289	0.0558102	0.210023	0	0	2.10668	6.07946	FGF5;NTRK2;PDGFB;FLT3L;IGF1;FGFR4;FGFR3		Non-integrin membrane-ECM Interactions R-HSA-3000171	3/41	0.0123604	0.133692	0	0	6.67988	29.3465	LAMA4;PDGFB;THBS1		BMP receptor signaling	3/40	0.0115549	0.130448	0	0	6.86064	30.6029	GREM1;AHSG;CHRDL1
Osteoclast WP454	1/13	0.142568	0.266858	0	0	7.01899	13.6725	PDGFB		Calcium signaling pathway	5/181	0.0633244	0.226443	0	0	2.40615	6.63973	EDNRB;NOS3;MYLK3;AGTR1A;MYLK		Response To Elevated Platelet Cytosolic Ca2+ R-HSA-76005	5/117	0.0125661	0.133692	0	0	3.78884	16.5828	VWF;AHSG;PDGFB;IGF1;THBS1		Cell junction organization	4/75	0.0118843	0.130727	0	0	4.77472	21.1642	CDH5;CLDN10;CLDN14;CDH7
Serotonin and anxiety WP2141	1/16	0.172477	0.30954	0	0	5.61466	9.86772	GABRA1		FoxO signaling pathway	4/127	0.0633408	0.226443	0	0	2.75157	7.5922	CCND2;FOXG1;S1PR1;IGF1		MAPK1/MAPK3 Signaling R-HSA-5684996	8/262	0.0128259	0.133692	0	0	2.68276	11.6869	FGF5;SHC3;VWF;LRRC7;PDGFB;GFRA3;FGFR4;FGFR3		Sonic Hedgehog (Shh) pathway	2/15	0.0130888	0.140377	0	0	12.9926	56.3357	SHH;GLI1
Metapathway biotransformation WP1251	3/122	0.173851	0.30954	0	0	2.12757	3.7223	CYP26B1;FMO1;HS3ST1		MicroRNAs in cancer	5/190	0.0745151	0.245976	0	0	2.28843	5.9425	CCND2;MIR10A;PDGFB;FGFR3;THBS1		Gap Junction Assembly R-HSA-190861	2/15	0.0130888	0.133692	0	0	12.9926	56.3357	GJA5;GJA4		Adipogenesis	5/122	0.0148328	0.142676	0	0	3.62634	15.2702	GDF10;CYP26B1;ID3;IGF1;WNT1
Blood Clotting Cascade WP460	1/18	0.191835	0.325674	0	0	4.95379	8.1793	VWF		Hypertrophic cardiomyopathy (HCM)	3/83	0.074619	0.245976	0	0	3.1687	8.22392	MYL3;ITGB8;IGF1		Hyaluronan Metabolism R-HSA-2142845	2/15	0.0130888	0.133692	0	0	12.9926	56.3357	STAB2;LYVE1		GluR2-containing AMPA receptor trafficking	2/16	0.0148434	0.142676	0	0	12.0641	50.7924	GRIA2;GRIP2
Small Ligand GPCRs WP353	1/18	0.191835	0.325674	0	0	4.95379	8.1793	S1PR1		Malaria	2/39	0.0768939	0.245976	0	0	4.56146	11.7017	ACKR1;THBS1		Collagen Chain Trimerization R-HSA-8948216	3/43	0.0140658	0.140331	0	0	6.34549	27.0572	COL15A1;COL3A1;COL4A4		Integrin beta-5 pathway	2/16	0.0148434	0.142676	0	0	12.0641	50.7924	ITGB8;MADCAM1
Primary Focal Segmental Glomerulosclerosis FSGS WP2573	2/72	0.207684	0.334439	0	0	2.40853	3.78557	COL4A4;PAX2		Fluid shear stress and atherosclerosis	4/137	0.0787862	0.245976	0	0	2.54387	6.46403	CDH5;MIR10A;NOS3;PDGFB		SHC-mediated cascade:FGFR3 R-HSA-5654704	2/16	0.0148434	0.142676	0	0	12.0641	50.7924	FGF5;FGFR3		Signaling by FGFR mutants	3/44	0.014966	0.142676	0	0	6.19052	26.0124	FGF5;FGFR4;FGFR3
BMP Signaling Pathway in Eyelid Development WP3663	1/20	0.210742	0.334439	0	0	4.43206	6.90124	SHH		Retrograde endocannabinoid signaling	4/139	0.0820812	0.245976	0	0	2.50603	6.26518	GRIA2;GABRA1;GABRA5;GABRG1		IRS-mediated Signaling R-HSA-112399	3/44	0.014966	0.142676	0	0	6.19052	26.0124	FGF5;FGFR4;FGFR3		Syndecan 1 pathway	3/44	0.014966	0.142676	0	0	6.19052	26.0124	COL15A1;COL3A1;COL4A4
Hypertrophy Model WP202	1/20	0.210742	0.334439	0	0	4.43206	6.90124	NR4A3		Dilated cardiomyopathy (DCM)	3/87	0.0832544	0.245976	0	0	3.01742	7.50087	MYL3;ITGB8;IGF1		Cell Junction Organization R-HSA-446728	4/81	0.0154051	0.143227	0	0	4.40183	18.3691	CDH5;CLDN10;CLDN14;LAMA4		Gap junction assembly	2/17	0.0166931	0.149342	0	0	11.2595	46.0824	GJA5;GJA4
Signal Transduction of S1P Receptor WP57	1/22	0.229208	0.341835	0	0	4.0097	5.90679	S1PR1		GABAergic synapse	3/87	0.0832544	0.245976	0	0	3.01742	7.50087	GABRA1;GABRA5;GABRG1		Signaling By FGFR R-HSA-190236	4/82	0.016049	0.143227	0	0	4.34525	17.9551	FGF5;FGFBP3;FGFR4;FGFR3		Gene expression regulation in pancreatic beta cells	2/17	0.0166931	0.149342	0	0	11.2595	46.0824	PAX6;NKX6-1
Matrix Metalloproteinases WP441	1/22	0.229208	0.341835	0	0	4.0097	5.90679	MMP19		TGF-beta signaling pathway	3/88	0.0854776	0.245976	0	0	2.98183	7.33381	ID2;ID3;THBS1		PI-3K cascade:FGFR3 R-HSA-5654710	2/17	0.0166931	0.143227	0	0	11.2595	46.0824	FGF5;FGFR3		Class B GPCRs (secretin family receptors)	4/83	0.0167096	0.149342	0	0	4.29011	17.5542	SHH;FZD9;WNT1;CRHR1
Apoptosis WP1254	2/78	0.233615	0.341835	0	0	2.21795	3.22508	IRF7;IGF1		Morphine addiction	3/88	0.0854776	0.245976	0	0	2.98183	7.33381	GABRA1;GABRA5;GABRG1		Regulation Of Gene Expression In Beta Cells R-HSA-210745	2/17	0.0166931	0.143227	0	0	11.2595	46.0824	PAX6;NKX6-1		Ligand-gated ion channel transport	2/19	0.0206679	0.176978	0	0	9.93422	38.5365	GABRA1;GABRA5
Calcium Regulation in the Cardiac Cell WP553	3/142	0.234134	0.341835	0	0	1.82028	2.6428	RGS2;GJA5;GJA4		Phospholipase D signaling pathway	4/142	0.0871491	0.245976	0	0	2.45131	5.98153	SHC3;PDGFB;PIK3R6;AGTR1A		Trafficking Of GluR2-containing AMPA Receptors R-HSA-416993	2/17	0.0166931	0.143227	0	0	11.2595	46.0824	GRIA2;GRIP2		Phospholipase C-mediated cascade	3/50	0.0210394	0.176978	0	0	5.39921	20.8483	FGF5;FGFR4;FGFR3
Delta-Notch Signaling Pathway WP265	2/82	0.251009	0.359288	0	0	2.10679	2.91214	DLL4;ASCL1		Amoebiasis	3/89	0.0877258	0.245976	0	0	2.94706	7.17179	COL3A1;COL4A4;LAMA4		FGFR2 Ligand Binding And Activation R-HSA-190241	2/18	0.0186354	0.150042	0	0	10.5554	42.0391	FGF5;FGFBP3		GABA A and B receptor activation	3/50	0.0210394	0.176978	0	0	5.39921	20.8483	GABRA1;GABRA5;KCNJ2
Prostaglandin Synthesis and Regulation WP374	1/29	0.29051	0.400137	0	0	3.00661	3.71651	EDNRB		Melanogenesis	3/97	0.106577	0.284448	0	0	2.69556	6.03507	EDNRB;FZD9;WNT1		FRS-mediated FGFR3 Signaling R-HSA-5654706	2/18	0.0186354	0.150042	0	0	10.5554	42.0391	FGF5;FGFR3		TAp63 pathway	3/51	0.0221642	0.179405	0	0	5.28656	20.138	SHH;MIR130B;CLCA2
Nuclear receptors in lipid metabolism and toxicity WP431	1/29	0.29051	0.400137	0	0	3.00661	3.71651	ABCB4		Wnt signaling pathway	4/154	0.108872	0.284448	0	0	2.25434	4.9992	CCND2;FZD9;WNT1;LGR5		Class B/2 (Secretin Family Receptors) R-HSA-373080	4/86	0.0187923	0.150042	0	0	4.13276	16.4249	SHH;FZD9;WNT1;CRHR1		O-linked glycosylation of mucins	3/51	0.0221642	0.179405	0	0	5.28656	20.138	GALNT14;MUC1;GCNT4
Factors and pathways affecting insulin-like growth factor (IGF1)-Akt signaling WP3675	1/31	0.307115	0.407625	0	0	2.80599	3.31256	IGF1		Cushing syndrome	4/154	0.108872	0.284448	0	0	2.25434	4.9992	FZD9;WNT1;CRHR1;AGTR1A		O-linked Glycosylation Of Mucins R-HSA-913709	3/48	0.0188864	0.150042	0	0	5.63953	22.3851	GALNT14;MUC1;GCNT4		SHP2 signaling	3/52	0.0233212	0.179507	0	0	5.1785	19.4628	NTRK2;NOS3;PDGFB
Hypothetical Network for Drug Addiction WP1246	1/31	0.307115	0.407625	0	0	2.80599	3.31256	GRIA2		Arginine and proline metabolism	2/48	0.109403	0.284448	0	0	3.66795	8.11614	NOS3;P4HA3		Insulin Receptor Signaling Cascade R-HSA-74751	3/49	0.0199468	0.153401	0	0	5.51676	21.5964	FGF5;FGFR4;FGFR3		Non-class A, B, C GPCRs	3/53	0.0245105	0.179507	0	0	5.07477	18.8206	S1PR1;ACKR1;CELSR2
Integrin-mediated Cell Adhesion WP6	2/98	0.320534	0.417839	0	0	1.75476	1.99651	SHC3;ITGB8		Amyotrophic lateral sclerosis (ALS)	2/49	0.11321	0.289089	0	0	3.5898	7.82042	GRIA2;SLC1A2		Developmental Biology R-HSA-1266738	18/895	0.0200243	0.153401	0	0	1.76142	6.88857	ROBO2;ROBO3;SHC3;ADGRV1;UNC5A;PAX6;LDB2;GFRA3;POU3F2;NELL2;CHL1;COL4A4;DCX;NRCAM;WNT1;NKX6-1;EPHA3;NGEF		S1P/S1P1 pathway	2/21	0.0249941	0.179507	0	0	8.88795	32.7887	PDGFB;S1PR1
Microglia Pathogen Phagocytosis Pathway WP3626	1/36	0.346949	0.436677	0	0	2.40475	2.54561	PIK3R6		Leukocyte transendothelial migration	3/106	0.129473	0.324817	0	0	2.45932	5.02755	CDH5;CLDN10;CLDN14		Diseases Of Glycosylation R-HSA-3781865	5/133	0.0207455	0.156137	0	0	3.31354	12.8414	ADAMTSL1;ADAMTS5;MUC1;THBS1;THSD1		Corticotropin releasing hormone pathway	2/21	0.0249941	0.179507	0	0	8.88795	32.7887	NOS3;CRHR1
Oxidation by Cytochrome P450 WP1274	1/36	0.346949	0.436677	0	0	2.40475	2.54561	CYP26B1		Vascular smooth muscle contraction	3/127	0.188507	0.457207	0	0	2.04145	3.40641	MYLK3;AGTR1A;MYLK		Signaling By FGFR3 In Disease R-HSA-5655332	2/20	0.0227883	0.166747	0	0	9.38202	35.4782	FGF5;FGFR3		Maturity onset diabetes of the young	2/21	0.0249941	0.179507	0	0	8.88795	32.7887	PAX6;NKX6-1
Splicing factor NOVA regulated synaptic proteins WP1983	1/41	0.384499	0.475737	0	0	2.10382	2.01086	CHL1		Prolactin signaling pathway	2/68	0.190575	0.457207	0	0	2.55482	4.23515	CCND2;SHC3		Platelet Activation, Signaling And Aggregation R-HSA-76002	7/238	0.0231208	0.166747	0	0	2.57601	9.70388	VWF;AHSG;PDGFB;IGF1;THBS1;PIK3R6;F2RL3		BDNF signaling pathway	7/242	0.0250267	0.179507	0	0	2.53183	9.33693	TFAP2B;RGS2;NR4A3;CRABP2;ID2;DCX;ASCL1
Striated Muscle Contraction WP216	1/44	0.405988	0.485854	0	0	1.95686	1.76397	MYL3		Arginine biosynthesis	1/18	0.191835	0.457207	0	0	4.95379	8.1793	NOS3		Signaling By PDGF R-HSA-186797	3/52	0.0233212	0.166747	0	0	5.1785	19.4628	COL4A4;PDGFB;THBS1		Interleukin-1 regulation of extracellular matrix	4/94	0.0251058	0.179507	0	0	3.76444	13.8707	GREM1;GDF10;NR4A3;DLX5
Heart Development WP2067	1/44	0.405988	0.485854	0	0	1.95686	1.76397	SHH		Complement and coagulation cascades	2/71	0.203391	0.476801	0	0	2.44351	3.8916	VWF;F2RL3		Unblocking Of NMDA Receptors, Glutamate Binding And Activation R-HSA-438066	2/21	0.0249941	0.173716	0	0	8.88795	32.7887	GRIA2;LRRC7		PI3K cascade	3/55	0.0269856	0.187622	0	0	4.87928	17.6262	FGF5;FGFR4;FGFR3
Notch Signaling Pathway WP29	1/46	0.419896	0.494394	0	0	1.86976	1.62249	DLL4		Hepatitis C	3/139	0.224841	0.518585	0	0	1.86061	2.7767	CLDN10;CLDN14;IRF7		Degradation Of Extracellular Matrix R-HSA-1474228	4/94	0.0251058	0.173716	0	0	3.76444	13.8707	ADAMTS5;COL15A1;LAMA4;MMP19		Platelet activation, signaling and aggregation	6/193	0.0271155	0.187622	0	0	2.72396	9.82709	VWF;PDGFB;IGF1;THBS1;PIK3R6;F2RL3
Complement and Coagulation Cascades WP449	1/52	0.459702	0.524347	0	0	1.64948	1.28194	VWF		Adrenergic signaling in cardiomyocytes	3/142	0.234134	0.531446	0	0	1.82028	2.6428	MYL3;PIK3R6;AGTR1A		MAPK Family Signaling Cascades R-HSA-5683057	8/300	0.0263838	0.179661	0	0	2.33079	8.47243	FGF5;SHC3;VWF;LRRC7;PDGFB;GFRA3;FGFR4;FGFR3		Peptide G-protein coupled receptors	5/145	0.0287488	0.195765	0	0	3.02836	10.7481	EDNRB;PNOC;OPRL1;ACKR1;F2RL3
TYROBP Causal Network WP3625	1/52	0.459702	0.524347	0	0	1.64948	1.28194	LYL1		Renin-angiotensin system	1/24	0.247243	0.552434	0	0	3.6608	5.11554	AGTR1A		Cell-cell Junction Organization R-HSA-421270	3/56	0.0282713	0.184364	0	0	4.78706	17.0702	CDH5;CLDN10;CLDN14		Angiogenesis	2/23	0.0296529	0.198767	0	0	8.04096	28.2897	NOS3;PDGFB
G1 to S cell cycle control WP413	1/61	0.514361	0.577667	0	0	1.40165	0.931862	CCND2		Natural killer cell mediated cytotoxicity	2/83	0.255364	0.561802	0	0	2.08071	2.8403	SHC3;ICAM2		GABA Receptor Activation R-HSA-977443	3/56	0.0282713	0.184364	0	0	4.78706	17.0702	GABRA1;GABRA5;KCNJ2		Adherens junction actin cytoskeletal organization	2/24	0.0321015	0.20866	0	0	7.67522	26.3939	CDH5;CDH7
Alpha6-Beta4 Integrin Signaling Pathway WP488	1/65	0.536849	0.590871	0	0	1.31388	0.817286	CLCA2		mTOR signaling pathway	3/151	0.262382	0.568494	0	0	1.7091	2.28669	FZD9;IGF1;WNT1		PI5P, PP2A And IER3 Regulate PI3K/AKT Signaling R-HSA-6811558	4/99	0.0296272	0.184364	0	0	3.56575	12.5481	FGF5;PDGFB;FGFR4;FGFR3		Inflammatory response pathway	2/24	0.0321015	0.20866	0	0	7.67522	26.3939	COL3A1;THBS1
PPAR signaling pathway WP2316	1/66	0.542306	0.590871	0	0	1.29363	0.791602	SCD4		Small cell lung cancer	2/92	0.294553	0.619466	0	0	1.8721	2.28827	COL4A4;LAMA4		Downstream Signaling Of Activated FGFR3 R-HSA-5654708	2/23	0.0296529	0.184364	0	0	8.04096	28.2897	FGF5;FGFR3		Signaling by insulin receptor	4/103	0.0335692	0.209735	0	0	3.42124	11.6122	FGF5;SHC3;FGFR4;FGFR3
Chemokine signaling pathway WP2292	1/154	0.838971	0.868925	0	0	0.548038	0.096224	SHC3		Biosynthesis of unsaturated fatty acids	1/30	0.298862	0.619466	0	0	2.90284	3.50598	SCD4		Gap Junction Trafficking R-HSA-190828	2/23	0.0296529	0.184364	0	0	8.04096	28.2897	GJA5;GJA4		TGF-beta regulation of extracellular matrix	11/495	0.0335961	0.209735	0	0	1.93745	6.57445	INPP4B;CDH5;RGS2;COL15A1;CRABP2;ID2;LAMA4;S1PR1;NEDD9;NRCAM;IGF1
MAPK signaling pathway WP493	1/156	0.842755	0.868925	0	0	0.540932	0.0925425	PDGFB		Pancreatic secretion	2/94	0.303234	0.619466	0	0	1.83129	2.18519	CPA1;CLCA2		Long-term Potentiation R-HSA-9620244	2/23	0.0296529	0.184364	0	0	8.04096	28.2897	GRIA2;LRRC7		Collagen biosynthesis and modifying enzymes	3/60	0.0337337	0.209735	0	0	4.45056	15.0841	COL15A1;COL3A1;COL4A4
Insulin Signaling WP65	1/159	0.848264	0.868925	0	0	0.530611	0.0873191	SHC3		Galactose metabolism	1/31	0.307115	0.619466	0	0	2.80599	3.31256	LALBA		Peptide Ligand-Binding Receptors R-HSA-375276	5/147	0.0302478	0.184806	0	0	2.98551	10.4443	EDNRB;PNOC;OPRL1;ACKR1;F2RL3		Endochondral ossification	3/61	0.0351786	0.212558	0	0	4.37369	14.6401	ADAMTS5;IGF1;FGFR3
PluriNetWork WP1763	2/287	0.853156	0.868925	0	0	0.587512	0.0933041	FGF5;SHH		Prostate cancer	2/95	0.307567	0.619466	0	0	1.81154	2.13592	PDGFB;IGF1		PI3K/AKT Signaling In Cancer R-HSA-2219528	4/100	0.0305855	0.184806	0	0	3.52849	12.3047	FGF5;PDGFB;FGFR4;FGFR3		Glioma	3/61	0.0351786	0.212558	0	0	4.37369	14.6401	SHC3;PDGFB;IGF1
Purine metabolism WP2185	1/164	0.857022	0.868925	0	0	0.514252	0.079345	NME5		African trypanosomiasis	1/32	0.315271	0.626163	0	0	2.71539	3.13443	LAMA4		Signaling By FGFR In Disease R-HSA-1226099	3/59	0.0323203	0.192575	0	0	4.53018	15.5478	FGF5;FGFR4;FGFR3		Tight junction interactions	2/26	0.0372263	0.221807	0	0	7.03517	23.1509	CLDN10;CLDN14
mRNA processing WP310	2/440	0.966603	0.966603	0	0	0.380407	0.0129216	ABCB4;ELAVL3		Hepatocellular carcinoma	3/171	0.326298	0.638174	0	0	1.50467	1.68515	SHC3;FZD9;WNT1		Gap Junction Trafficking And Regulation R-HSA-157858	2/25	0.0346267	0.203491	0	0	7.34128	24.6897	GJA5;GJA4		Proteins and DNA sequences in cardicac structures	2/27	0.0398983	0.231302	0	0	6.75355	21.756	TFAP2B;SHH
										Toxoplasmosis	2/102	0.337728	0.638174	0	0	1.68435	1.82839	LAMA4;PIK3R6		Negative Regulation Of PI3K/AKT Network R-HSA-199418	4/106	0.0367166	0.210133	0	0	3.3203	10.972	FGF5;PDGFB;FGFR4;FGFR3		Gap junction trafficking and regulation	2/27	0.0398983	0.231302	0	0	6.75355	21.756	GJA5;GJA4
										HIF-1 signaling pathway	2/102	0.337728	0.638174	0	0	1.68435	1.82839	NOS3;IGF1		EGR2 And SOX10-mediated Initiation Of Schwann Cell Myelination R-HSA-9619665	2/26	0.0372263	0.210133	0	0	7.03517	23.1509	ADGRV1;POU3F2		Pancreatic beta-cell development regulation	2/28	0.0426405	0.232125	0	0	6.49359	20.487	PAX6;NKX6-1
										Intestinal immune network for IgA production	1/35	0.339169	0.638174	0	0	2.47556	2.67671	MADCAM1		Tight Junction Interactions R-HSA-420029	2/26	0.0372263	0.210133	0	0	7.03517	23.1509	CLDN10;CLDN14		Multi-step regulation of transcription by PITX2	2/28	0.0426405	0.232125	0	0	6.49359	20.487	CCND2;WNT1
										Aldosterone-regulated sodium reabsorption	1/36	0.346949	0.639386	0	0	2.40475	2.54561	IGF1		Signaling By GPCR R-HSA-372790	12/571	0.0390903	0.217789	0	0	1.83062	5.93464	SHH;EDNRB;PNOC;FZD9;OPRL1;S1PR1;ACKR1;WNT1;NGEF;CRHR1;PIK3R6;F2RL3		O-glycan biosynthesis	2/28	0.0426405	0.232125	0	0	6.49359	20.487	GALNT14;GCNT4
										Kaposi sarcoma-associated herpesvirus infection	3/178	0.348756	0.639386	0	0	1.44416	1.52125	PDGFB;IRF7;PIK3R6		Cell-Cell Communication R-HSA-1500931	4/111	0.0423278	0.231554	0	0	3.16464	10.0076	CDH5;CLDN10;CLDN14;LAMA4		Ovarian infertility genes	2/28	0.0426405	0.232125	0	0	6.49359	20.487	CCND2;GJA4
										Alcoholism	2/110	0.371692	0.667313	0	0	1.55919	1.54312	NTRK2;SHC3		Negative Regulation Of FGFR3 Signaling R-HSA-5654732	2/28	0.0426405	0.231554	0	0	6.49359	20.487	FGF5;FGFR3		Gastric acid secretion	3/67	0.0445054	0.232125	0	0	3.9629	12.3331	MYLK3;KCNJ2;MYLK
										Cholinergic synapse	2/112	0.380077	0.667313	0	0	1.53074	1.48081	PIK3R6;KCNJ2		Diseases Of Metabolism R-HSA-5668914	6/220	0.0464605	0.249145	0	0	2.37823	7.29914	ADAMTSL1;ADAMTS5;CYP26B1;MUC1;THBS1;THSD1		Hedgehog signaling pathway	3/67	0.0445054	0.232125	0	0	3.9629	12.3331	SHH;GLI1;WNT1
										Glutamatergic synapse	2/112	0.380077	0.667313	0	0	1.53074	1.48081	GRIA2;SLC1A2		Glutamate Binding, Activation Of AMPA Receptors And Synaptic Plasticity R-HSA-399721	2/30	0.0483278	0.255958	0	0	6.02938	18.2675	GRIA2;GRIP2		Long-term depression	3/67	0.0445054	0.232125	0	0	3.9629	12.3331	GRIA2;IGF1;CRHR1
										Cytosolic DNA-sensing pathway	1/42	0.391747	0.667313	0	0	2.05244	1.92342	IRF7		Signaling By Insulin Receptor R-HSA-74752	3/70	0.0495834	0.259406	0	0	3.78509	11.3708	FGF5;FGFR4;FGFR3		Prothrombin activation intrinsic pathway	2/29	0.045451	0.232125	0	0	6.25289	19.3284	VWF;COL4A4
										Mineral absorption	1/43	0.398909	0.667313	0	0	2.00351	1.84127	CYBRD1		Collagen Degradation R-HSA-1442490	2/33	0.0573367	0.276854	0	0	5.44537	15.5673	COL15A1;MMP19		S1P/S1P3 pathway	2/29	0.045451	0.232125	0	0	6.25289	19.3284	PDGFB;S1PR1
										Neurotrophin signaling pathway	2/117	0.400827	0.667313	0	0	1.46396	1.33838	NTRK2;SHC3		Activated NTRK2 Signals Thru CDK5 R-HSA-9032845	1/5	0.057436	0.276854	0	0	21.0623	60.1769	NTRK2		Glutamate binding and activation of AMPA receptors and synaptic plasticity	2/29	0.045451	0.232125	0	0	6.25289	19.3284	GRIA2;GRIP2
										Measles	2/118	0.404938	0.667313	0	0	1.45129	1.31199	CCND2;IRF7		Activated NTRK2 Signals Thru PI3K R-HSA-9028335	1/5	0.057436	0.276854	0	0	21.0623	60.1769	NTRK2		Catalytic cycle of mammalian FMOs	1/4	0.0462182	0.233266	0	0	28.084	86.3409	FMO1
										Sphingolipid signaling pathway	2/118	0.404938	0.667313	0	0	1.45129	1.31199	NOS3;S1PR1		Butyrophilin (BTN) Family Interactions R-HSA-8851680	1/5	0.057436	0.276854	0	0	21.0623	60.1769	BTNL9		Wnt signaling pathway	6/221	0.0473068	0.235984	0	0	2.36709	7.22222	SOX3;CCND2;FZD9;WNT1;SOX21;SOX7
										Ovarian steroidogenesis	1/44	0.405988	0.667313	0	0	1.95686	1.76397	IGF1		Drug-mediated Inhibition Of CDK4/CDK6 Activity R-HSA-9754119	1/5	0.057436	0.276854	0	0	21.0623	60.1769	CCND2		Cell-cell communication	4/118	0.0509507	0.25124	0	0	2.96965	8.84035	CDH5;CLDN10;CLDN14;CDH7
										AMPK signaling pathway	2/122	0.421246	0.673778	0	0	1.40273	1.21272	SCD4;IGF1		Expression And Translocation Of Olfactory Receptors R-HSA-9752946	1/5	0.057436	0.276854	0	0	21.0623	60.1769	LDB2		Rho GTPase cycle	4/120	0.0535781	0.254371	0	0	2.91827	8.54064	FGD3;SRGAP3;NGEF;FGD2
										ABC transporters	1/47	0.426728	0.673778	0	0	1.82906	1.55764	ABCB4		NGF-independant TRKA Activation R-HSA-187024	1/5	0.057436	0.276854	0	0	21.0623	60.1769	NTRK2		Signaling by PDGF	4/120	0.0535781	0.254371	0	0	2.91827	8.54064	COL3A1;COL4A4;PDGFB;THBS1
										Estrogen signaling pathway	2/124	0.429313	0.673778	0	0	1.37965	1.16659	SHC3;NOS3		Binding And Uptake Of Ligands By Scavenger Receptors R-HSA-2173782	2/35	0.0636395	0.303348	0	0	5.11502	14.0894	COL3A1;STAB2		Integrins in angiogenesis	3/73	0.0549308	0.254371	0	0	3.62253	10.5114	COL15A1;COL3A1;COL4A4
										Cocaine addiction	1/48	0.433479	0.673778	0	0	1.79009	1.49635	GRIA2		Regulation Of Beta-Cell Development R-HSA-186712	2/36	0.0668746	0.306208	0	0	4.96442	13.4284	PAX6;NKX6-1		Myc active pathway	3/74	0.0567722	0.254371	0	0	3.57139	10.2453	MYCT1;CCND2;ID2
										Retinol metabolism	1/48	0.433479	0.673778	0	0	1.79009	1.49635	CYP26B1		Activated NTRK2 Signals Thru FYN R-HSA-9032500	1/6	0.0685222	0.306208	0	0	16.8493	45.1663	NTRK2		PIP biosynthesis at the plasma membrane	2/33	0.0573367	0.254371	0	0	5.44537	15.5673	INPP4B;PIK3R6
										Notch signaling pathway	1/49	0.440152	0.676792	0	0	1.75274	1.43836	DLL4		Activated NTRK2 Signals Thru RAS R-HSA-9026519	1/6	0.0685222	0.306208	0	0	16.8493	45.1663	NTRK2		FOSB gene expression and drug abuse	1/5	0.057436	0.254371	0	0	21.0623	60.1769	GRIA2
										RIG-I-like receptor signaling pathway	1/51	0.453262	0.686654	0	0	1.68252	1.33135	IRF7		Activation Of TRKA Receptors R-HSA-187015	1/6	0.0685222	0.306208	0	0	16.8493	45.1663	NTRK2		Klotho-mediated ligand binding	1/5	0.057436	0.254371	0	0	21.0623	60.1769	FGFR4
										Glycosaminoglycan biosynthesis	1/52	0.459702	0.686654	0	0	1.64948	1.28194	HS3ST1		Defective Factor VIII Causes Hemophilia A R-HSA-9662001	1/6	0.0685222	0.306208	0	0	16.8493	45.1663	VWF		Multi-drug resistance factors	1/5	0.057436	0.254371	0	0	21.0623	60.1769	ABCB4
										JAK-STAT signaling pathway	2/132	0.460971	0.686654	0	0	1.29442	1.00242	CCND2;PDGFB		Vitamins R-HSA-211916	1/6	0.0685222	0.306208	0	0	16.8493	45.1663	CYP26B1		NOSTRIN-mediated endothelial NOS trafficking	1/5	0.057436	0.254371	0	0	21.0623	60.1769	NOS3
										VEGF signaling pathway	1/57	0.490784	0.723527	0	0	1.50196	1.06902	NOS3		Signaling By Retinoic Acid R-HSA-5362517	2/37	0.0701632	0.310309	0	0	4.82243	12.8129	CYP26B1;CRABP2		Hemostasis pathway	9/414	0.0575152	0.254371	0	0	1.88883	5.39394	SLC7A8;VWF;NOS3;PDGFB;IRF7;IGF1;THBS1;PIK3R6;F2RL3
										NOD-like receptor signaling pathway	2/142	0.499061	0.728222	0	0	1.20157	0.835126	NLRP6;IRF7		Retinoid Metabolism And Transport R-HSA-975634	2/38	0.0735035	0.315705	0	0	4.68832	12.2385	APOM;GPIHBP1		Nuclear beta-catenin signaling and target gene transcription regulation	3/75	0.0586425	0.25671	0	0	3.52168	9.98851	CCND2;ID2;NEUROG1
										Central carbon metabolism in cancer	1/63	0.525738	0.737666	0	0	1.35635	0.872071	FGFR3		Signaling By FGFR3 R-HSA-5654741	2/38	0.0735035	0.315705	0	0	4.68832	12.2385	FGF5;FGFR3		G alpha (12/13) signaling events	3/76	0.0605416	0.262347	0	0	3.47332	9.74067	FGD3;NGEF;FGD2
										Long-term potentiation	1/63	0.525738	0.737666	0	0	1.35635	0.872071	GRIA2		RET Signaling R-HSA-8853659	2/39	0.0768939	0.315705	0	0	4.56146	11.7017	SHC3;GFRA3		Extracellular matrix organization	3/78	0.0644251	0.276384	0	0	3.38049	9.27014	COL15A1;COL3A1;COL4A4
										Amphetamine addiction	1/64	0.531326	0.737666	0	0	1.33478	0.844088	GRIA2		Class A/1 (Rhodopsin-like Receptors) R-HSA-373076	6/251	0.0771552	0.315705	0	0	2.07524	5.31664	EDNRB;PNOC;OPRL1;S1PR1;ACKR1;F2RL3		Activation of TRKA receptors	1/6	0.0685222	0.279962	0	0	16.8493	45.1663	NTRK2
										Bacterial invasion of epithelial cells	1/64	0.531326	0.737666	0	0	1.33478	0.844088	SHC3		Anchoring Fibril Formation R-HSA-2214320	1/7	0.0794783	0.315705	0	0	14.0407	35.5548	LAMA4		Cytochrome P450 metabolism of vitamins	1/6	0.0685222	0.279962	0	0	16.8493	45.1663	CYP26B1
										Cortisol synthesis and secretion	1/64	0.531326	0.737666	0	0	1.33478	0.844088	AGTR1A		Chylomicron Remodeling R-HSA-8963901	1/7	0.0794783	0.315705	0	0	14.0407	35.5548	GPIHBP1		Nitric oxide effects	1/6	0.0685222	0.279962	0	0	16.8493	45.1663	NOS3
										Bile secretion	1/67	0.5477	0.739132	0	0	1.27399	0.766975	ABCB4		Constitutive Signaling By NOTCH1 t(7;9)(NOTCH1:M1580 K2555) Translocation Mutant R-HSA-2660826	1/7	0.0794783	0.315705	0	0	14.0407	35.5548	DLL4		PDGF genes and receptors	1/6	0.0685222	0.279962	0	0	16.8493	45.1663	PDGFB
										Renal cell carcinoma	1/68	0.55303	0.739132	0	0	1.25493	0.74335	PDGFB		DEx/H-box Helicases Activate Type I IFN And Inflammatory Cytokines Production R-HSA-3134963	1/7	0.0794783	0.315705	0	0	14.0407	35.5548	IRF7		PIK3C1/B pathway	1/6	0.0685222	0.279962	0	0	16.8493	45.1663	PIK3R6
										Chemokine signaling pathway	2/158	0.5563	0.739132	0	0	1.07778	0.632064	SHC3;PIK3R6		FGFR3b Ligand Binding And Activation R-HSA-190371	1/7	0.0794783	0.315705	0	0	14.0407	35.5548	FGFR3		Vitamin A and carotenoid metabolism	2/37	0.0701632	0.283962	0	0	4.82243	12.8129	CYP26B1;CRABP2
										PPAR signaling pathway	1/69	0.558298	0.739132	0	0	1.23644	0.720674	SCD4		GLI Proteins Bind Promoters Of Hh Responsive Genes To Promote Transcription R-HSA-5635851	1/7	0.0794783	0.315705	0	0	14.0407	35.5548	GLI1		Phase I of biological oxidations: functionalization of compounds	2/38	0.0735035	0.289294	0	0	4.68832	12.2385	CYP26B1;FMO1
										Tight junction	2/161	0.566503	0.739132	0	0	1.05735	0.600861	CLDN10;CLDN14		NrCAM Interactions R-HSA-447038	1/7	0.0794783	0.315705	0	0	14.0407	35.5548	NRCAM		Bladder cancer	2/38	0.0735035	0.289294	0	0	4.68832	12.2385	THBS1;FGFR3
										Arrhythmogenic right ventricular cardiomyopathy (ARVC)	1/71	0.568648	0.739132	0	0	1.20103	0.677976	ITGB8		Deactivation Of Beta-Catenin Transactivating Complex R-HSA-3769402	2/41	0.0838186	0.329892	0	0	4.32727	10.7277	SOX3;SOX7		Immunoregulatory interactions between a lymphoid and a non-lymphoid cell	2/38	0.0735035	0.289294	0	0	4.68832	12.2385	ICAM2;MADCAM1
										Cardiac muscle contraction	1/72	0.573732	0.739132	0	0	1.18408	0.657867	MYL3		Voltage Gated Potassium Channels R-HSA-1296072	2/42	0.0873497	0.331122	0	0	4.21895	10.2851	KCNG1;KCNB2		TGF-beta regulation of skeletal system development	3/83	0.074619	0.291014	0	0	3.1687	8.22392	ID2;ID3;THBS1
										Inositol phosphate metabolism	1/72	0.573732	0.739132	0	0	1.18408	0.657867	INPP4B		Metabolism Of Fat-Soluble Vitamins R-HSA-6806667	2/42	0.0873497	0.331122	0	0	4.21895	10.2851	APOM;GPIHBP1		Malaria	2/39	0.0768939	0.293933	0	0	4.56146	11.7017	ACKR1;THBS1
										Synaptic vesicle cycle	1/75	0.588628	0.751037	0	0	1.13597	0.602019	SLC1A2		Activated NTRK2 Signals Thru FRS2 And FRS3 R-HSA-9028731	1/8	0.0903059	0.331122	0	0	12.0345	28.9375	NTRK2		MicroRNAs in cardiomyocyte hypertrophy	3/85	0.0788847	0.293933	0	0	3.09122	7.85097	IGF1;MYLK3;MYLK
										Chronic myeloid leukemia	1/76	0.593477	0.751037	0	0	1.12079	0.584778	SHC3		Regulation Of Gene Expression In Early Pancreatic Precursor Cells R-HSA-210747	1/8	0.0903059	0.331122	0	0	12.0345	28.9375	NKX6-1		TSP1-induced apoptosis in microvascular endothelial cell	1/7	0.0794783	0.293933	0	0	14.0407	35.5548	THBS1
										Hematopoietic cell lineage	1/78	0.603005	0.754831	0	0	1.09161	0.552167	FLT3L		SHC-related Events Triggered By IGF1R R-HSA-2428933	1/8	0.0903059	0.331122	0	0	12.0345	28.9375	IGF1		Endothelial NOS activation	1/7	0.0794783	0.293933	0	0	14.0407	35.5548	NOS3
										Th1 and Th2 cell differentiation	1/80	0.61231	0.754831	0	0	1.0639	0.521861	DLL4		GP1b-IX-V Activation Signaling R-HSA-430116	1/8	0.0903059	0.331122	0	0	12.0345	28.9375	VWF		FGFR3b ligand binding and activation	1/7	0.0794783	0.293933	0	0	14.0407	35.5548	FGFR3
										Toll-like receptor signaling pathway	1/80	0.61231	0.754831	0	0	1.0639	0.521861	IRF7		Ligand-receptor Interactions R-HSA-5632681	1/8	0.0903059	0.331122	0	0	12.0345	28.9375	SHH		NrCAM interactions	1/7	0.0794783	0.293933	0	0	14.0407	35.5548	NRCAM
										ErbB signaling pathway	1/84	0.630273	0.762625	0	0	1.0125	0.467373	SHC3		Netrin Mediated Repulsion Signals R-HSA-418886	1/8	0.0903059	0.331122	0	0	12.0345	28.9375	UNC5A		Senescence and autophagy	3/88	0.0854776	0.30993	0	0	2.98183	7.33381	IRF7;IGF1;THBS1
										Viral carcinogenesis	2/182	0.633156	0.762625	0	0	0.933363	0.426583	CCND2;IRF7		Activation Of Ca-permeable Kainate Receptor R-HSA-451308	1/9	0.101006	0.351933	0	0	10.5298	24.1404	NCALD		Voltage-gated potassium channels	2/42	0.0873497	0.30993	0	0	4.21895	10.2851	KCNG1;KCNB2
										Gap junction	1/85	0.634632	0.762625	0	0	1.00041	0.454898	PDGFB		CHL1 Interactions R-HSA-447041	1/9	0.101006	0.351933	0	0	10.5298	24.1404	CHL1		Amoebiasis	3/90	0.0899988	0.30993	0	0	2.9131	7.01462	COL3A1;COL4A4;LAMA4
										Drug metabolism	1/87	0.643198	0.765116	0	0	0.977087	0.431191	FMO1		FGFR2b Ligand Binding And Activation R-HSA-190377	1/9	0.101006	0.351933	0	0	10.5298	24.1404	FGFBP3		L1CAM interactions	3/90	0.0899988	0.30993	0	0	2.9131	7.01462	CHL1;DCX;NRCAM
										Progesterone-mediated oocyte maturation	1/88	0.647405	0.765116	0	0	0.965825	0.419924	IGF1		TRAF6 Mediated IRF7 Activation In TLR7/8 Or 9 Signaling R-HSA-975110	1/9	0.101006	0.351933	0	0	10.5298	24.1404	IRF7		CHL1 interactions	1/8	0.0903059	0.30993	0	0	12.0345	28.9375	CHL1
										Epstein-Barr virus infection	2/195	0.670255	0.766644	0	0	0.870132	0.348137	CCND2;IRF7		Type I Hemidesmosome Assembly R-HSA-446107	1/9	0.101006	0.351933	0	0	10.5298	24.1404	LAMA4		Tamoxifen metabolism	1/8	0.0903059	0.30993	0	0	12.0345	28.9375	FMO1
										Olfactory transduction	2/195	0.670255	0.766644	0	0	0.870132	0.348137	RGS2;NCALD		Negative Regulation Of Activity Of TFAP2 (AP-2) Family Transcription Factors R-HSA-8866904	1/9	0.101006	0.351933	0	0	10.5298	24.1404	TFAP2B		Gene expression regulation in early pancreatic precursor cells	1/8	0.0903059	0.30993	0	0	12.0345	28.9375	NKX6-1
										Aldosterone synthesis and secretion	1/94	0.671631	0.766644	0	0	0.903341	0.359571	AGTR1A		L1CAM Interactions R-HSA-373760	3/95	0.101724	0.351933	0	0	2.75434	6.29501	CHL1;DCX;NRCAM		Lysine catabolism	1/8	0.0903059	0.30993	0	0	12.0345	28.9375	SLC25A21
										Phosphatidylinositol signaling system	1/94	0.671631	0.766644	0	0	0.903341	0.359571	INPP4B		Potassium Channels R-HSA-1296071	3/98	0.109036	0.368219	0	0	2.6671	5.91049	KCNG1;KCNB2;KCNJ2		Lysosphingolipid and lysophosphatidic acid (LPA) G-protein coupled receptors	1/8	0.0903059	0.30993	0	0	12.0345	28.9375	S1PR1
										Circadian entrainment	1/95	0.675504	0.766644	0	0	0.893703	0.350596	GRIA2		Caspase Activation Via Dependence Receptors In Absence Of Ligand R-HSA-418889	1/10	0.111582	0.368219	0	0	9.35955	20.5255	UNC5A		TSH regulation of gene expression	3/91	0.0922962	0.314247	0	0	2.8799	6.86209	RGS2;NR4A3;LRRN3
										cAMP signaling pathway	2/200	0.683695	0.767342	0	0	0.848023	0.322455	GRIA2;GLI1		Defective GALNT12 Causes CRCS1 R-HSA-5083636	1/10	0.111582	0.368219	0	0	9.35955	20.5255	MUC1		NCAM1 interactions	2/44	0.0945416	0.318538	0	0	4.01779	9.47683	COL3A1;COL4A4
										Choline metabolism in cancer	1/98	0.686852	0.767342	0	0	0.865979	0.325293	PDGFB		Defective GALNT3 Causes HFTC R-HSA-5083625	1/10	0.111582	0.368219	0	0	9.35955	20.5255	MUC1		Wnt signaling pathway and pluripotency	3/93	0.0969632	0.318538	0	0	2.81572	6.57027	CCND2;FZD9;WNT1
										Inflammatory mediator regulation of TRP channels	1/101	0.697804	0.767584	0	0	0.83992	0.302217	IGF1		STAT3 Nuclear Events Downstream Of ALK Signaling R-HSA-9701898	1/10	0.111582	0.368219	0	0	9.35955	20.5255	PRDM1		Delta Np63 pathway	2/45	0.0981994	0.318538	0	0	3.92423	9.10718	DLX5;DLX6
										Longevity regulating pathway	1/101	0.697804	0.767584	0	0	0.83992	0.302217	IGF1		Signaling By FGFR4 In Disease R-HSA-5655291	1/10	0.111582	0.368219	0	0	9.35955	20.5255	FGFR4		Alpha-4 beta-7 integrin signaling	1/9	0.101006	0.318538	0	0	10.5298	24.1404	MADCAM1
										Insulin resistance	1/105	0.711815	0.777019	0	0	0.807512	0.274504	NOS3		Synthesis Of PIPs At Plasma Membrane R-HSA-1660499	2/51	0.120923	0.379362	0	0	3.44305	7.2738	INPP4B;PIK3R6		TRAF6-mediated IRF7 activation in TLR7/8 or 9 signaling	1/9	0.101006	0.318538	0	0	10.5298	24.1404	IRF7
										Oocyte meiosis	1/110	0.72842	0.789122	0	0	0.770347	0.244105	IGF1		Activation Of TFAP2 (AP-2) Family Of Transcription Factors R-HSA-8866907	1/11	0.122032	0.379362	0	0	8.42332	17.7182	TFAP2B		Glycoprotein 1b-IX-V activation signaling	1/9	0.101006	0.318538	0	0	10.5298	24.1404	VWF
										Cell cycle	1/122	0.764484	0.821964	0	0	0.693683	0.186292	CCND2		Platelet Adhesion To Exposed Collagen R-HSA-75892	1/11	0.122032	0.379362	0	0	8.42332	17.7182	VWF		Inactivation of Cdc42 and Rac	1/9	0.101006	0.318538	0	0	10.5298	24.1404	SRGAP3
										Dopaminergic synapse	1/129	0.783271	0.83557	0	0	0.655601	0.160147	GRIA2		Defective C1GALT1C1 Causes TNPS R-HSA-5083632	1/11	0.122032	0.379362	0	0	8.42332	17.7182	MUC1		Myometrial relaxation and contraction pathways	4/150	0.101379	0.318538	0	0	2.3164	5.30198	RGS2;NOS3;RLN1;CRHR1
										Insulin signaling pathway	1/133	0.793328	0.83557	0	0	0.635653	0.147165	SHC3		FGFR1c Ligand Binding And Activation R-HSA-190373	1/11	0.122032	0.379362	0	0	8.42332	17.7182	FGF5		Potassium channels	3/95	0.101724	0.318538	0	0	2.75434	6.29501	KCNG1;KCNB2;KCNJ2
										Endocytosis	2/250	0.794668	0.83557	0	0	0.675967	0.155358	FGFR4;FGFR3		Signaling By Activated Point Mutants Of FGFR1 R-HSA-1839122	1/11	0.122032	0.379362	0	0	8.42332	17.7182	FGF5		Dilated cardiomyopathy	3/95	0.101724	0.318538	0	0	2.75434	6.29501	MYL3;ITGB8;IGF1
										Influenza A	1/142	0.814287	0.849949	0	0	0.594908	0.122219	IRF7		Triglyceride Biosynthesis R-HSA-75109	1/11	0.122032	0.379362	0	0	8.42332	17.7182	AGMO		Melanogenesis	3/95	0.101724	0.318538	0	0	2.75434	6.29501	EDNRB;FZD9;WNT1
										Hepatitis B	1/146	0.822908	0.852724	0	0	0.578423	0.112741	IRF7		NOTCH4 Activation And Transmission Of Signal To Nucleus R-HSA-9013700	1/11	0.122032	0.379362	0	0	8.42332	17.7182	DLL4		Integrin signaling pathway	4/151	0.103229	0.320909	0	0	2.30057	5.22414	SHC3;TSPAN8;NEDD9;MYLK
										Phagosome	1/149	0.829111	0.85297	0	0	0.566644	0.10619	THBS1		Defects Of Contact Activation System (CAS) And Kallikrein/Kinin System (KKS) R-HSA-9651496	1/12	0.132361	0.387337	0	0	7.65732	15.4848	VWF		Amino acid and oligopeptide SLC transporters	2/47	0.105632	0.326014	0	0	3.74958	8.4283	SLC7A8;SLC1A2
										Cellular senescence	1/165	0.858712	0.877113	0	0	0.5111	0.0778517	CCND2		FGFR2c Ligand Binding And Activation R-HSA-190375	1/12	0.132361	0.387337	0	0	7.65732	15.4848	FGF5		Activation of calcium-permeable kainate receptor	1/10	0.111582	0.328155	0	0	9.35955	20.5255	NCALD
										Cytokine-cytokine receptor interaction	1/208	0.915299	0.928282	0	0	0.404372	0.0357888	GDF10		FGFR4 Ligand Binding And Activation R-HSA-190322	1/12	0.132361	0.387337	0	0	7.65732	15.4848	FGFR4		Angiotensin-converting enzyme 2 regulation of heart function	1/10	0.111582	0.328155	0	0	9.35955	20.5255	COL4A4
										Human T-cell leukemia virus 1 infection	1/220	0.926579	0.933104	0	0	0.382068	0.029135	CCND2		TFAP2 (AP-2) Family Regulates Transcription Of Growth Factors And Their Receptors R-HSA-8866910	1/12	0.132361	0.387337	0	0	7.65732	15.4848	TFAP2B		Bone mineralization regulation	1/10	0.111582	0.328155	0	0	9.35955	20.5255	COL4A4
										Herpes simplex virus 1 infection	2/390	0.945076	0.945076	0	0	0.430121	0.0242973	IRF7;ZIM1		TICAM1-dependent Activation Of IRF3/IRF7 R-HSA-9013973	1/12	0.132361	0.387337	0	0	7.65732	15.4848	IRF7		DCC role in regulating apoptosis	1/10	0.111582	0.328155	0	0	9.35955	20.5255	UNC5A
																				TRAF3-dependent IRF Activation Pathway R-HSA-918233	1/12	0.132361	0.387337	0	0	7.65732	15.4848	IRF7		Tetrahydrobiopterin (BH4) biosynthesis, recycling, salvage and regulation	1/10	0.111582	0.328155	0	0	9.35955	20.5255	NOS3
																				Lysine Catabolism R-HSA-71064	1/12	0.132361	0.387337	0	0	7.65732	15.4848	SLC25A21		Netrin mediated repulsion signals	1/10	0.111582	0.328155	0	0	9.35955	20.5255	UNC5A
																				ECM Proteoglycans R-HSA-3000178	2/54	0.132724	0.387337	0	0	3.24411	6.55142	LAMA4;MATN4		Phosphatidylinositol metabolism	2/49	0.11321	0.328155	0	0	3.5898	7.82042	INPP4B;PIK3R6
																				Immunoregulatory Interactions Between A Lymphoid And A non-Lymphoid Cell R-HSA-198933	2/54	0.132724	0.387337	0	0	3.24411	6.55142	ICAM2;MADCAM1		Arginine and proline metabolism	2/49	0.11321	0.328155	0	0	3.5898	7.82042	NOS3;P4HA3
																				RUNX1 Regulates Genes Involved In Megakaryocyte Differentiation And Platelet Function R-HSA-8936459	2/55	0.136714	0.394592	0	0	3.1828	6.33333	NR4A3;THBS1		Muscle contraction	2/49	0.11321	0.328155	0	0	3.5898	7.82042	MYL3;MYLK
																				Regulation Of IGF Transport And Uptake By IGFBPs R-HSA-381426	3/110	0.140162	0.394592	0	0	2.36708	4.65122	AHSG;IGF1;CHRDL1		Signaling by NGF	5/218	0.115615	0.331341	0	0	1.98583	4.2844	FGD3;NTRK2;SHC3;NGEF;FGD2
																				Olfactory Signaling Pathway R-HSA-381753	1/13	0.142568	0.394592	0	0	7.01899	13.6725	LDB2		Amyotrophic lateral sclerosis (ALS)	2/50	0.11705	0.331341	0	0	3.5149	7.53999	GRIA2;SLC1A2
																				Phospholipase C-mediated Cascade; FGFR4 R-HSA-5654228	1/13	0.142568	0.394592	0	0	7.01899	13.6725	FGFR4		Platelet adhesion to exposed collagen	1/11	0.122032	0.331341	0	0	8.42332	17.7182	VWF
																				Role Of LAT2/NTAL/LAB On Calcium Mobilization R-HSA-2730905	1/13	0.142568	0.394592	0	0	7.01899	13.6725	SLC7A8		Adhesion and diapedesis of granulocytes	1/11	0.122032	0.331341	0	0	8.42332	17.7182	ICAM2
																				FGFRL1 Modulation Of FGFR1 Signaling R-HSA-5658623	1/13	0.142568	0.394592	0	0	7.01899	13.6725	FGF5		SRF and microRNAs in smooth muscle differentiation and proliferation	1/11	0.122032	0.331341	0	0	8.42332	17.7182	CCND2
																				Synthesis, Secretion, And Inactivation Of Glucose-dependent Insulinotropic Polypeptide (GIP) R-HSA-400511	1/13	0.142568	0.394592	0	0	7.01899	13.6725	PAX6		Signaling by activated point mutants of FGFR1	1/11	0.122032	0.331341	0	0	8.42332	17.7182	FGF5
																				TRAF6 Mediated IRF7 Activation R-HSA-933541	1/13	0.142568	0.394592	0	0	7.01899	13.6725	IRF7		Sonic Hedgehog (SHH) receptor PTCH1 regulation of cell cycle	1/11	0.122032	0.331341	0	0	8.42332	17.7182	SHH
																				Constitutive Signaling By NOTCH1 HD Domain Mutants R-HSA-2691232	1/14	0.152655	0.411418	0	0	6.47886	12.1775	DLL4		Vitamin C in the brain	1/11	0.122032	0.331341	0	0	8.42332	17.7182	COL4A4
																				Synthesis Of IP2, IP, And Ins In Cytosol R-HSA-1855183	1/14	0.152655	0.411418	0	0	6.47886	12.1775	INPP4B		FGFR4 ligand binding and activation	1/11	0.122032	0.331341	0	0	8.42332	17.7182	FGFR4
																				Lysosphingolipid And LPA Receptors R-HSA-419408	1/14	0.152655	0.411418	0	0	6.47886	12.1775	S1PR1		Glypican-3 pathway	1/11	0.122032	0.331341	0	0	8.42332	17.7182	SHH
																				Transcriptional Regulation By MECP2 R-HSA-8986944	2/59	0.152926	0.411418	0	0	2.95906	5.55654	GRIA2;FOXG1		Glycosaminoglycan metabolism	3/105	0.126847	0.34011	0	0	2.48351	5.12788	STAB2;LYVE1;HS3ST1
																				Glycosaminoglycan Metabolism R-HSA-1630316	3/115	0.153921	0.411418	0	0	2.26105	4.23113	STAB2;LYVE1;HS3ST1		Metapathway biotransformation	3/105	0.126847	0.34011	0	0	2.48351	5.12788	CYP26B1;FMO1;HS3ST1
																				Post NMDA Receptor Activation Events R-HSA-438064	2/60	0.157036	0.411418	0	0	2.90795	5.38344	GRIA2;LRRC7		Thromboxane A2 receptor signaling	2/53	0.128761	0.342065	0	0	3.30782	6.78036	NOS3;PIK3R6
																				Dectin-2 Family R-HSA-5621480	1/15	0.162625	0.411418	0	0	6.01589	10.9267	MUC1		Leukocyte transendothelial migration	3/107	0.132117	0.342065	0	0	2.4356	4.92981	CDH5;CLDN10;CLDN14
																				EPHA-mediated Growth Cone Collapse R-HSA-3928663	1/15	0.162625	0.411418	0	0	6.01589	10.9267	NGEF		Signal attenuation	1/12	0.132361	0.342065	0	0	7.65732	15.4848	SHC3
																				FGFR1 Ligand Binding And Activation R-HSA-190242	1/15	0.162625	0.411418	0	0	6.01589	10.9267	FGF5		Erythrocyte differentiation pathway	1/12	0.132361	0.342065	0	0	7.65732	15.4848	IGF1
																				GRB2:SOS Provides Linkage To MAPK Signaling For Integrins R-HSA-354194	1/15	0.162625	0.411418	0	0	6.01589	10.9267	VWF		Ghrelin-mediated regulation of food intake and energy homeostasis	1/12	0.132361	0.342065	0	0	7.65732	15.4848	IGF1
																				p130Cas Linkage To MAPK Signaling For Integrins R-HSA-372708	1/15	0.162625	0.411418	0	0	6.01589	10.9267	VWF		Osteoblast signaling	1/12	0.132361	0.342065	0	0	7.65732	15.4848	PDGFB
																				Muscle Contraction R-HSA-397014	4/181	0.165308	0.411418	0	0	1.90881	3.43575	FGF14;MYL3;KCNJ2;MYLK		p53 activity regulation	3/108	0.13478	0.344328	0	0	2.41232	4.83456	CCND2;IGF1;THBS1
																				Sensory Perception R-HSA-9709957	4/184	0.172136	0.411418	0	0	1.87682	3.3022	APOM;LDB2;KCNJ2;GPIHBP1		Calcium signaling pathway	4/167	0.134842	0.344328	0	0	2.07369	4.15495	EDNRB;NOS3;MYLK3;MYLK
																				Activated Point Mutants Of FGFR2 R-HSA-2033519	1/16	0.172477	0.411418	0	0	5.61466	9.86772	FGF5		Ion channel transport	2/55	0.136714	0.347043	0	0	3.1828	6.33333	GABRA1;GABRA5
																				Activation Of IRF3/IRF7 Mediated By TBK1/IKK Epsilon R-HSA-936964	1/16	0.172477	0.411418	0	0	5.61466	9.86772	IRF7		ACE inhibitor pathway	1/13	0.142568	0.34751	0	0	7.01899	13.6725	NOS3
																				Phospholipase C-mediated Cascade: FGFR1 R-HSA-5654219	1/16	0.172477	0.411418	0	0	5.61466	9.86772	FGF5		Platelet amyloid precursor protein pathway	1/13	0.142568	0.34751	0	0	7.01899	13.6725	COL4A4
																				CD209 (DC-SIGN) Signaling R-HSA-5621575	1/16	0.172477	0.411418	0	0	5.61466	9.86772	ICAM2		Coagulation intrinsic pathway	1/13	0.142568	0.34751	0	0	7.01899	13.6725	VWF
																				Synthesis Of PIPs At Early Endosome Membrane R-HSA-1660516	1/16	0.172477	0.411418	0	0	5.61466	9.86772	INPP4B		TRAF3-dependent IRF activation pathway	1/13	0.142568	0.34751	0	0	7.01899	13.6725	IRF7
																				Synthesis, Secretion, And Deacylation Of Ghrelin R-HSA-422085	1/16	0.172477	0.411418	0	0	5.61466	9.86772	IGF1		Ghrelin biosynthesis, secretion, and deacylation	1/13	0.142568	0.34751	0	0	7.01899	13.6725	IGF1
																				Hedgehog Ligand Biogenesis R-HSA-5358346	2/64	0.173672	0.411418	0	0	2.72	4.76158	SCUBE2;SHH		Glucose-dependent insulinotropic polypeptide (GIP) biosynthesis, secretion, and inactivation	1/13	0.142568	0.34751	0	0	7.01899	13.6725	PAX6
																				Transcriptional Regulation By RUNX1 R-HSA-8878171	4/185	0.174434	0.411418	0	0	1.86639	3.25911	CCND2;NR4A3;LDB2;THBS1		PIP biosynthesis at the early endosome membrane	1/13	0.142568	0.34751	0	0	7.01899	13.6725	INPP4B
																				TCF Dependent Signaling In Response To WNT R-HSA-201681	4/186	0.176742	0.411418	0	0	1.85607	3.2167	SOX3;WNT1;SOX7;LGR5		MAPK signaling pathway	6/300	0.143993	0.349001	0	0	1.72665	3.34623	FGF5;NTRK2;FGF14;PDGFB;FGFR4;FGFR3
																				Phase I - Functionalization Of Compounds R-HSA-211945	2/66	0.182094	0.411418	0	0	2.63483	4.48772	CYP26B1;FMO1		Neurotrophic factor-mediated Trk receptor signaling	2/58	0.148837	0.358715	0	0	3.012	5.73756	NTRK2;SHC3
																				Aberrant Regulation Of Mitotic G1/S Transition In Cancer Due To RB1 Defects R-HSA-9659787	1/17	0.182213	0.411418	0	0	5.26357	8.96165	CCND2		Signaling by NOTCH2	1/14	0.152655	0.363829	0	0	6.47886	12.1775	DLL4
																				Phase 4 - Resting Membrane Potential R-HSA-5576886	1/17	0.182213	0.411418	0	0	5.26357	8.96165	KCNJ2		Initiation of the second proteolytic cleavage of Notch receptor by receptor-ligand binding	1/14	0.152655	0.363829	0	0	6.47886	12.1775	DLL4
																				Phospholipase C-mediated Cascade; FGFR2 R-HSA-5654221	1/17	0.182213	0.411418	0	0	5.26357	8.96165	FGF5		SIDS susceptibility pathways	2/60	0.157036	0.370156	0	0	2.90795	5.38344	ASCL1;POU3F2
																				Assembly Of Active LPL And LIPC Lipase Complexes R-HSA-8963889	1/17	0.182213	0.411418	0	0	5.26357	8.96165	GPIHBP1		FGF signaling pathway	2/60	0.157036	0.370156	0	0	2.90795	5.38344	FGFR4;FGFR3
																				Regulation Of RUNX1 Expression And Activity R-HSA-8934593	1/17	0.182213	0.411418	0	0	5.26357	8.96165	CCND2		p75 neurotrophin receptor-mediated signaling	3/117	0.15954	0.371095	0	0	2.22124	4.077	FGD3;NGEF;FGD2
																				SHC-mediated cascade:FGFR4 R-HSA-5654719	1/17	0.182213	0.411418	0	0	5.26357	8.96165	FGFR4		Activation of IRF3/IRF7 mediated by TBK1/IKK epsilon	1/15	0.162625	0.371095	0	0	6.01589	10.9267	IRF7
																				SUMOylation Of Transcription Factors R-HSA-3232118	1/17	0.182213	0.411418	0	0	5.26357	8.96165	TFAP2B		BMP signaling pathway in stem cells	1/15	0.162625	0.371095	0	0	6.01589	10.9267	DLX5
																				Scavenging By Class A Receptors R-HSA-3000480	1/17	0.182213	0.411418	0	0	5.26357	8.96165	COL3A1		Insulin-like growth factor (IGF) activity regulation by insulin-like growth factor binding proteins (IGFBPs)	1/15	0.162625	0.371095	0	0	6.01589	10.9267	IGF1
																				FOXO-mediated Transcription Of Cell Cycle Genes R-HSA-9617828	1/17	0.182213	0.411418	0	0	5.26357	8.96165	FOXG1		Ion channel function in vascular endothelium	1/15	0.162625	0.371095	0	0	6.01589	10.9267	NOS3
																				Termination Of O-glycan Biosynthesis R-HSA-977068	1/17	0.182213	0.411418	0	0	5.26357	8.96165	MUC1		Osteoclast signaling	1/15	0.162625	0.371095	0	0	6.01589	10.9267	PDGFB
																				MECP2 Regulates Neuronal Receptors And Channels R-HSA-9022699	1/17	0.182213	0.411418	0	0	5.26357	8.96165	GRIA2		Endothelins	2/63	0.169486	0.384706	0	0	2.76467	4.90726	COL3A1;EDNRB
																				MET Activates PTK2 Signaling R-HSA-8874081	1/17	0.182213	0.411418	0	0	5.26357	8.96165	LAMA4		SHC-related events	1/16	0.172477	0.385377	0	0	5.61466	9.86772	SHC3
																				PI-3K cascade:FGFR4 R-HSA-5654720	1/18	0.191835	0.422038	0	0	4.95379	8.1793	FGFR4		Hypoxia-inducible factor in the cardivascular system	1/16	0.172477	0.385377	0	0	5.61466	9.86772	NOS3
																				Activation Of SMO R-HSA-5635838	1/18	0.191835	0.422038	0	0	4.95379	8.1793	SHH		Inhibition of platelet activation by aspirin	1/16	0.172477	0.385377	0	0	5.61466	9.86772	F2RL3
																				RA Biosynthesis Pathway R-HSA-5365859	1/18	0.191835	0.422038	0	0	4.95379	8.1793	CYP26B1		Signaling by FGFR in disease	3/124	0.179675	0.396799	0	0	2.09227	3.5916	FGF5;FGFR4;FGFR3
																				Receptor-type Tyrosine-Protein Phosphatases R-HSA-388844	1/18	0.191835	0.422038	0	0	4.95379	8.1793	SLITRK6		TRAF6-mediated IRF7 activation	1/17	0.182213	0.396799	0	0	5.26357	8.96165	IRF7
																				Intrinsic Pathway Of Fibrin Clot Formation R-HSA-140837	1/18	0.191835	0.422038	0	0	4.95379	8.1793	VWF		Unblocking of NMDA receptor, glutamate binding and activation	1/17	0.182213	0.396799	0	0	5.26357	8.96165	GRIA2
																				Signaling By FGFR2 R-HSA-5654738	2/70	0.199107	0.434054	0	0	2.47952	4.00173	FGF5;FGFBP3		GRB2-SOS provides linkage to MAPK signaling for integrins	1/17	0.182213	0.396799	0	0	5.26357	8.96165	VWF
																				Ras Activation Upon Ca2+ Influx Thru NMDA Receptor R-HSA-442982	1/19	0.201345	0.434054	0	0	4.67843	7.4983	LRRC7		Nitric oxide metabolism	1/17	0.182213	0.396799	0	0	5.26357	8.96165	NOS3
																				Signaling To RAS R-HSA-167044	1/19	0.201345	0.434054	0	0	4.67843	7.4983	SHC3		PDGFB signaling pathway	3/126	0.18555	0.40145	0	0	2.05812	3.46675	PDGFB;S1PR1;PIK3R6
																				FRS-mediated FGFR4 Signaling R-HSA-5654712	1/19	0.201345	0.434054	0	0	4.67843	7.4983	FGFR4		RANKL regulation of apoptosis and immune response	2/67	0.186328	0.40145	0	0	2.59421	4.35891	CDH5;CCND2
																				Regulation Of RUNX2 Expression And Activity R-HSA-8939902	2/71	0.203391	0.436273	0	0	2.44351	3.8916	DLX5;DLX6		Interleukin-6 signaling pathway	2/68	0.190575	0.40145	0	0	2.55482	4.23515	PTPRE;PRDM1
																				Signaling By Hedgehog R-HSA-5358351	3/133	0.20649	0.436756	0	0	1.94686	3.07117	SCUBE2;SHH;GLI1		Blood clotting cascade	1/18	0.191835	0.40145	0	0	4.95379	8.1793	VWF
																				Diseases Of Signal Transduction By Growth Factor Receptors And Second Messengers R-HSA-5663202	7/409	0.208477	0.436756	0	0	1.47213	2.30819	FGF5;DLL4;SHH;VWF;PDGFB;FGFR4;FGFR3		Corticosteroids and cardioprotection	1/18	0.191835	0.40145	0	0	4.95379	8.1793	NOS3
																				Regulation Of FZD By Ubiquitination R-HSA-4641263	1/20	0.210742	0.436756	0	0	4.43206	6.90124	LGR5		Termination of O-glycan biosynthesis	1/18	0.191835	0.40145	0	0	4.95379	8.1793	MUC1
																				SHC-mediated cascade:FGFR1 R-HSA-5654688	1/20	0.210742	0.436756	0	0	4.43206	6.90124	FGF5		ID regulation of gene expression	1/18	0.191835	0.40145	0	0	4.95379	8.1793	THBS1
																				Syndecan Interactions R-HSA-3000170	1/20	0.210742	0.436756	0	0	4.43206	6.90124	THBS1		IGF-1 receptor and longevity	1/18	0.191835	0.40145	0	0	4.95379	8.1793	IGF1
																				Synthesis, Secretion, And Inactivation Of Glucagon-like Peptide-1 (GLP-1) R-HSA-381771	1/20	0.210742	0.436756	0	0	4.43206	6.90124	PAX6		Signaling events mediated by VEGFR1 and VEGFR2	2/70	0.199107	0.405525	0	0	2.47952	4.00173	CDH5;NOS3
																				NOTCH2 Activation And Transmission Of Signal To Nucleus R-HSA-2979096	1/20	0.210742	0.436756	0	0	4.43206	6.90124	DLL4		NCAM signaling for neurite out-growth	2/70	0.199107	0.405525	0	0	2.47952	4.00173	COL3A1;COL4A4
																				Activation Of NMDA Receptors And Postsynaptic Events R-HSA-442755	2/73	0.211987	0.437223	0	0	2.37453	3.68344	GRIA2;LRRC7		Acute myocardial infarction	1/19	0.201345	0.405525	0	0	4.67843	7.4983	COL4A4
																				Peptide Hormone Metabolism R-HSA-2980736	2/74	0.216299	0.441088	0	0	2.34147	3.58502	PAX6;IGF1		Skeletal muscle hypertrophy is regulated via AKT/mTOR pathway	1/19	0.201345	0.405525	0	0	4.67843	7.4983	IGF1
																				Signaling By ROBO Receptors R-HSA-376176	4/203	0.217438	0.441088	0	0	1.69659	2.58873	ROBO2;NELL2;ROBO3;LDB2		Small ligand GPCRs	1/19	0.201345	0.405525	0	0	4.67843	7.4983	S1PR1
																				PI-3K cascade:FGFR1 R-HSA-5654689	1/21	0.22003	0.441088	0	0	4.21032	6.3744	FGF5		Cell differentiation pathway	1/19	0.201345	0.405525	0	0	4.67843	7.4983	ID2
																				RHO GTPases Activate PAKs R-HSA-5627123	1/21	0.22003	0.441088	0	0	4.21032	6.3744	MYLK		Hypertrophy pathway	1/19	0.201345	0.405525	0	0	4.67843	7.4983	NR4A3
																				SHC-mediated cascade:FGFR2 R-HSA-5654699	1/21	0.22003	0.441088	0	0	4.21032	6.3744	FGF5		Lissencephaly gene (LIS1) in neuronal migration and development	1/19	0.201345	0.405525	0	0	4.67843	7.4983	DCX
																				Negative Regulation Of NMDA Receptor-Mediated Neuronal Transmission R-HSA-9617324	1/21	0.22003	0.441088	0	0	4.21032	6.3744	LRRC7		Wnt/calcium/cyclic GMP pathway	2/72	0.207684	0.416339	0	0	2.40853	3.78557	FZD9;WNT1
																				PI-3K cascade:FGFR2 R-HSA-5654695	1/22	0.229208	0.451056	0	0	4.0097	5.90679	FGF5		Prion pathway	1/20	0.210742	0.416629	0	0	4.43206	6.90124	LAMA4
																				Signaling By NTRK2 (TRKB) R-HSA-9006115	1/22	0.229208	0.451056	0	0	4.0097	5.90679	NTRK2		Interleukin-11 pathway	1/20	0.210742	0.416629	0	0	4.43206	6.90124	MUC1
																				FRS-mediated FGFR1 Signaling R-HSA-5654693	1/22	0.229208	0.451056	0	0	4.0097	5.90679	FGF5		PKC-catalyzed phosphorylation of inhibitory phosphoprotein of myosin phosphatase	1/20	0.210742	0.416629	0	0	4.43206	6.90124	MYLK
																				Laminin Interactions R-HSA-3000157	1/22	0.229208	0.451056	0	0	4.0097	5.90679	LAMA4		IGF1 signaling pathway	1/21	0.22003	0.431017	0	0	4.21032	6.3744	IGF1
																				Hemostasis R-HSA-109582	8/498	0.234354	0.456347	0	0	1.38013	2.00245	SLC7A8;VWF;AHSG;PDGFB;IGF1;THBS1;PIK3R6;F2RL3		Matrix metalloproteinases	1/21	0.22003	0.431017	0	0	4.21032	6.3744	MMP19
																				Signaling By WNT R-HSA-195721	5/280	0.234743	0.456347	0	0	1.53506	2.2247	SOX3;FZD9;WNT1;SOX7;LGR5		Signaling events mediated by the hedgehog family	1/22	0.229208	0.438975	0	0	4.0097	5.90679	SHH
																				Caspase Activation Via Extrinsic Apoptotic Signaling Pathway R-HSA-5357769	1/23	0.238279	0.456347	0	0	3.82732	5.48958	UNC5A		Smooth muscle contraction	1/22	0.229208	0.438975	0	0	4.0097	5.90679	MYLK
																				FRS-mediated FGFR2 Signaling R-HSA-5654700	1/23	0.238279	0.456347	0	0	3.82732	5.48958	FGF5		Ghrelin pathway	1/22	0.229208	0.438975	0	0	4.0097	5.90679	NOS3
																				Glutamate Neurotransmitter Release Cycle R-HSA-210500	1/23	0.238279	0.456347	0	0	3.82732	5.48958	SLC1A2		Incretin biosynthesis, secretion, and inactivation	1/22	0.229208	0.438975	0	0	4.0097	5.90679	PAX6
																				Incretin Synthesis, Secretion, And Inactivation R-HSA-400508	1/23	0.238279	0.456347	0	0	3.82732	5.48958	PAX6		Olfactory transduction	1/22	0.229208	0.438975	0	0	4.0097	5.90679	CLCA2
																				Visual Phototransduction R-HSA-2187338	2/80	0.242305	0.459166	0	0	2.16095	3.06326	APOM;GPIHBP1		ATM-dependent DNA damage response	2/78	0.233615	0.442518	0	0	2.21795	3.22508	CCND2;WNT1
																				PI Metabolism R-HSA-1483255	2/81	0.246656	0.459166	0	0	2.13352	2.98642	INPP4B;PIK3R6		SMAD2/3 nuclear pathway	2/79	0.237958	0.442518	0	0	2.18908	3.14277	FOXG1;IRF7
																				Attenuation Phase R-HSA-3371568	1/24	0.247243	0.459166	0	0	3.6608	5.11554	RLN1		Rho cell motility signaling pathway	1/23	0.238279	0.442518	0	0	3.82732	5.48958	MYLK
																				Basigin Interactions R-HSA-210991	1/24	0.247243	0.459166	0	0	3.6608	5.11554	SLC7A8		Signaling by bone morphogenetic protein (BMP)	1/23	0.238279	0.442518	0	0	3.82732	5.48958	CHRDL1
																				Downstream Signaling Of Activated FGFR4 R-HSA-5654716	1/24	0.247243	0.459166	0	0	3.6608	5.11554	FGFR4		Collagen binding in corneal epithelia mediated by Erk and PI-3 Kinase	1/23	0.238279	0.442518	0	0	3.82732	5.48958	MYLK
																				G Beta:Gamma Signaling Thru PI3Kgamma R-HSA-392451	1/24	0.247243	0.459166	0	0	3.6608	5.11554	PIK3R6		Cyclins and cell cycle regulation	1/23	0.238279	0.442518	0	0	3.82732	5.48958	CCND2
																				NOTCH3 Activation And Transmission Of Signal To Nucleus R-HSA-9013507	1/24	0.247243	0.459166	0	0	3.6608	5.11554	DLL4		Integrin beta-2 pathway	1/23	0.238279	0.442518	0	0	3.82732	5.48958	ICAM2
																				Assembly And Cell Surface Presentation Of NMDA Receptors R-HSA-9609736	1/25	0.256102	0.473568	0	0	3.50815	4.77874	LRRC7		Calcium regulation in the cardiac cell	3/144	0.240366	0.44447	0	0	1.79435	2.558	RGS2;GJA5;GJA4
																				Protein-protein Interactions At Synapses R-HSA-6794362	2/84	0.259721	0.474525	0	0	2.05527	2.77081	LRRTM4;SLITRK6		Natural killer cell-mediated cytotoxicity	2/81	0.246656	0.445661	0	0	2.13352	2.98642	SHC3;ICAM2
																				Hedgehog On State R-HSA-5632684	2/85	0.264079	0.474525	0	0	2.03044	2.70355	SHH;GLI1		Basigin interactions	1/24	0.247243	0.445661	0	0	3.6608	5.11554	SLC7A8
																				Sensory Perception Of Taste R-HSA-9717189	1/26	0.264857	0.474525	0	0	3.36772	4.47424	KCNJ2		Signal transduction of S1P receptor	1/24	0.247243	0.445661	0	0	3.6608	5.11554	S1PR1
																				Signaling By ALK R-HSA-201556	1/26	0.264857	0.474525	0	0	3.36772	4.47424	PRDM1		Fibroblast growth factor 1	1/24	0.247243	0.445661	0	0	3.6608	5.11554	IGF1
																				Signaling By BMP R-HSA-201451	1/26	0.264857	0.474525	0	0	3.36772	4.47424	CHRDL1		Galactose metabolism	1/24	0.247243	0.445661	0	0	3.6608	5.11554	LALBA
																				WNT Ligand Biogenesis And Trafficking R-HSA-3238698	1/26	0.264857	0.474525	0	0	3.36772	4.47424	WNT1		IGF1 receptor signaling through beta-arrestin	1/24	0.247243	0.445661	0	0	3.6608	5.11554	IGF1
																				Metabolic Disorders Of Biological Oxidation Enzymes R-HSA-5579029	1/26	0.264857	0.474525	0	0	3.36772	4.47424	CYP26B1		Biological oxidations	2/82	0.251009	0.448679	0	0	2.10679	2.91214	CYP26B1;FMO1
																				CREB1 Phosphorylation Thru NMDA Receptor-Mediated Activation Of RAS Signaling R-HSA-442742	1/27	0.273509	0.474525	0	0	3.23809	4.19792	LRRC7		Small cell lung cancer	2/82	0.251009	0.448679	0	0	2.10679	2.91214	COL4A4;LAMA4
																				HSF1 Activation R-HSA-3371511	1/27	0.273509	0.474525	0	0	3.23809	4.19792	RLN1		Retinol metabolism	1/25	0.256102	0.450278	0	0	3.50815	4.77874	CYP26B1
																				VEGFR2 Mediated Vascular Permeability R-HSA-5218920	1/27	0.273509	0.474525	0	0	3.23809	4.19792	CDH5		BAD phosphorylation regulation	1/25	0.256102	0.450278	0	0	3.50815	4.77874	IGF1
																				Integrin Signaling R-HSA-354192	1/27	0.273509	0.474525	0	0	3.23809	4.19792	VWF		Glycosaminoglycan biosynthesis: heparan sulfate	1/25	0.256102	0.450278	0	0	3.50815	4.77874	HS3ST1
																				PCP/CE Pathway R-HSA-4086400	2/88	0.27715	0.474525	0	0	1.95943	2.51433	FZD9;WNT1		Integrin family cell surface interactions	1/25	0.256102	0.450278	0	0	3.50815	4.77874	ITGB8
																				EPH-Ephrin Signaling R-HSA-2682334	2/88	0.27715	0.474525	0	0	1.95943	2.51433	EPHA3;NGEF		Segmentation clock	1/26	0.264857	0.45632	0	0	3.36772	4.47424	WNT1
																				Activation Of G Protein Gated Potassium Channels R-HSA-1296041	1/28	0.28206	0.474525	0	0	3.11806	3.94633	KCNJ2		Interaction between L1-type proteins and ankyrins	1/26	0.264857	0.45632	0	0	3.36772	4.47424	NRCAM
																				Activation Of Kainate Receptors Upon Glutamate Binding R-HSA-451326	1/28	0.28206	0.474525	0	0	3.11806	3.94633	NCALD		Mammalian calpain regulation of cell motility	1/26	0.264857	0.45632	0	0	3.36772	4.47424	MYLK
																				Adherens Junctions Interactions R-HSA-418990	1/28	0.28206	0.474525	0	0	3.11806	3.94633	CDH5		Nectin adhesion pathway	1/26	0.264857	0.45632	0	0	3.36772	4.47424	PDGFB
																				Plasma Lipoprotein Remodeling R-HSA-8963899	1/28	0.28206	0.474525	0	0	3.11806	3.94633	GPIHBP1		Nitric oxide stimulation of guanylate cyclase	1/26	0.264857	0.45632	0	0	3.36772	4.47424	NOS3
																				Downstream Signal Transduction R-HSA-186763	1/28	0.28206	0.474525	0	0	3.11806	3.94633	PDGFB		Prostate cancer	2/86	0.268436	0.460139	0	0	2.00621	2.63845	PDGFB;IGF1
																				Downstream Signaling Of Activated FGFR2 R-HSA-5654696	1/28	0.28206	0.474525	0	0	3.11806	3.94633	FGF5		Skeletal myogenesis control by HDAC and calcium/calmodulin-dependent kinase (CaMK)	1/27	0.273509	0.460139	0	0	3.23809	4.19792	IGF1
																				Signaling By NOTCH2 R-HSA-1980145	1/28	0.28206	0.474525	0	0	3.11806	3.94633	DLL4		VEGFR1 pathway	1/27	0.273509	0.460139	0	0	3.23809	4.19792	NOS3
																				Interaction Between L1 And Ankyrins R-HSA-445095	1/28	0.28206	0.474525	0	0	3.11806	3.94633	NRCAM		Fibrin clot formation (clotting cascade)	1/27	0.273509	0.460139	0	0	3.23809	4.19792	VWF
																				MET Promotes Cell Motility R-HSA-8875878	1/28	0.28206	0.474525	0	0	3.11806	3.94633	LAMA4		G-protein beta-gamma signalling	1/27	0.273509	0.460139	0	0	3.23809	4.19792	PIK3R6
																				Molecules Associated With Elastic Fibres R-HSA-2129379	1/28	0.28206	0.474525	0	0	3.11806	3.94633	ITGB8		MicroRNAs in muscle cell differentiation	1/27	0.273509	0.460139	0	0	3.23809	4.19792	ID2
																				Stimuli-sensing Channels R-HSA-2672351	2/90	0.285857	0.475683	0	0	1.91477	2.3978	CLCA2;ANO3		Pancreatic secretion	2/89	0.281504	0.465399	0	0	1.93684	2.45516	CPA1;CLCA2
																				Interleukin-4 And Interleukin-13 Signaling R-HSA-6785807	2/91	0.290206	0.475683	0	0	1.8932	2.34219	MUC1;S1PR1		Prostaglandin biosynthesis and regulation	1/28	0.28206	0.465399	0	0	3.11806	3.94633	EDNRB
																				Disassembly Of Destruction Complex And Recruitment Of AXIN To Membrane R-HSA-4641262	1/29	0.29051	0.475683	0	0	3.00661	3.71651	WNT1		Interleukin-2/STAT5 pathway	1/28	0.28206	0.465399	0	0	3.11806	3.94633	CCND2
																				FGFR1 Mutant Receptor Activation R-HSA-1839124	1/29	0.29051	0.475683	0	0	3.00661	3.71651	FGF5		Intestinal immune network for IgA production	1/28	0.28206	0.465399	0	0	3.11806	3.94633	MADCAM1
																				HS-GAG Biosynthesis R-HSA-2022928	1/29	0.29051	0.475683	0	0	3.00661	3.71651	HS3ST1		Nuclear receptors in lipid metabolism and toxicity	1/28	0.28206	0.465399	0	0	3.11806	3.94633	ABCB4
																				Triglyceride Metabolism R-HSA-8979227	1/29	0.29051	0.475683	0	0	3.00661	3.71651	AGMO		G alpha (i) signaling events	3/158	0.284637	0.466775	0	0	1.63155	2.0501	PNOC;OPRL1;S1PR1
																				Negative Regulation Of FGFR4 Signaling R-HSA-5654733	1/29	0.29051	0.475683	0	0	3.00661	3.71651	FGFR4		Transport of inorganic cations/anions and amino acids/oligopeptides	2/91	0.290206	0.466775	0	0	1.8932	2.34219	SLC7A8;SLC1A2
																				Activated NOTCH1 Transmits Signal To Nucleus R-HSA-2122948	1/30	0.298862	0.48565	0	0	2.90284	3.50598	DLL4		Activation of kainate receptors upon glutamate binding	1/29	0.29051	0.466775	0	0	3.00661	3.71651	NCALD
																				Downstream Signaling Of Activated FGFR1 R-HSA-5654687	1/30	0.298862	0.48565	0	0	2.90284	3.50598	FGF5		Amino acid transport across the plasma membrane	1/29	0.29051	0.466775	0	0	3.00661	3.71651	SLC7A8
																				Regulation Of Expression Of SLITs And ROBOs R-HSA-9010553	3/163	0.30063	0.48617	0	0	1.58031	1.89933	ROBO2;ROBO3;LDB2		Heparan sulfate/heparin glycosaminoglycan (HS-GAG) biosynthesis	1/29	0.29051	0.466775	0	0	3.00661	3.71651	HS3ST1
																				Phase 0 - Rapid Depolarisation R-HSA-5576892	1/31	0.307115	0.48617	0	0	2.80599	3.31256	FGF14		Interferon-beta enhancer pathway	1/29	0.29051	0.466775	0	0	3.00661	3.71651	IRF7
																				Amino Acid Transport Across Plasma Membrane R-HSA-352230	1/31	0.307115	0.48617	0	0	2.80599	3.31256	SLC7A8		Inwardly rectifying potassium channels	1/29	0.29051	0.466775	0	0	3.00661	3.71651	KCNJ2
																				Regulation Of MECP2 Expression And Activity R-HSA-9022692	1/31	0.307115	0.48617	0	0	2.80599	3.31256	FOXG1		Activated NOTCH1 signaling in the nucleus	1/30	0.298862	0.471366	0	0	2.90284	3.50598	DLL4
																				G-protein Beta:Gamma Signaling R-HSA-397795	1/31	0.307115	0.48617	0	0	2.80599	3.31256	PIK3R6		CDC42 activity regulation	1/30	0.298862	0.471366	0	0	2.90284	3.50598	NGEF
																				GPVI-mediated Activation Cascade R-HSA-114604	1/31	0.307115	0.48617	0	0	2.80599	3.31256	PIK3R6		Signaling by FGFR1 mutants	1/30	0.298862	0.471366	0	0	2.90284	3.50598	FGF5
																				Thrombin Signaling Thru Proteinase Activated Receptors (PARs) R-HSA-456926	1/31	0.307115	0.48617	0	0	2.80599	3.31256	F2RL3		Cytochrome P450 pathway	1/30	0.298862	0.471366	0	0	2.90284	3.50598	CYP26B1
																				FGFR2 Mutant Receptor Activation R-HSA-1839126	1/32	0.315271	0.491513	0	0	2.71539	3.13443	FGF5		Inactivation of GSK3 by Akt causes accumulation of beta-catenin in alveolar macrophages	1/30	0.298862	0.471366	0	0	2.90284	3.50598	WNT1
																				Signaling By High-Kinase Activity BRAF Mutants R-HSA-6802948	1/32	0.315271	0.491513	0	0	2.71539	3.13443	VWF		Hypothetical network for drug addiction	1/31	0.307115	0.482609	0	0	2.80599	3.31256	GRIA2
																				Formation Of Fibrin Clot (Clotting Cascade) R-HSA-140877	1/32	0.315271	0.491513	0	0	2.71539	3.13443	VWF		Class A GPCRs (rhodopsin-like)	3/166	0.310249	0.485754	0	0	1.55107	1.81535	EDNRB;OPRL1;F2RL3
																				Negative Regulation Of FGFR1 Signaling R-HSA-5654726	1/32	0.315271	0.491513	0	0	2.71539	3.13443	FGF5		Integrin-mediated cell adhesion	2/96	0.311896	0.486515	0	0	1.79221	2.08808	SHC3;ITGB8
																				Post-translational Protein Phosphorylation R-HSA-8957275	2/97	0.316218	0.491513	0	0	1.77329	2.04163	AHSG;CHRDL1		Syndecan 4 pathway	1/32	0.315271	0.486515	0	0	2.71539	3.13443	THBS1
																				Post-translational Protein Modification R-HSA-597592	17/1264	0.320025	0.493627	0	0	1.15256	1.31317	TFAP2B;CPM;GALNT14;CNTN5;AHSG;LSAMP;CHRDL1;THSD1;THBS1;ADAMTSL1;ADAMTS5;MUC1;GCNT4;ASB4;LY6H;MDGA2;GPIHBP1		Glycoprotein VI-mediated activation cascade	1/32	0.315271	0.486515	0	0	2.71539	3.13443	PIK3R6
																				Signaling To ERKs R-HSA-187687	1/33	0.323331	0.493627	0	0	2.63045	2.96998	SHC3		Netrin-mediated signaling events	1/32	0.315271	0.486515	0	0	2.71539	3.13443	UNC5A
																				Striated Muscle Contraction R-HSA-390522	1/33	0.323331	0.493627	0	0	2.63045	2.96998	MYL3		Transmembrane transport of small molecules	6/395	0.321276	0.491876	0	0	1.30099	1.47722	GABRA1;SLC7A8;GABRA5;MYO5B;SLC1A2;CYBRD1
																				Inwardly Rectifying K+ Channels R-HSA-1296065	1/33	0.323331	0.493627	0	0	2.63045	2.96998	KCNJ2		Arf6 signal transduction regulation	1/33	0.323331	0.491876	0	0	2.63045	2.96998	IPCEF1
																				Negative Regulation Of FGFR2 Signaling R-HSA-5654727	1/33	0.323331	0.493627	0	0	2.63045	2.96998	FGF5		EGF receptor transactivation by GPCRs in cardiac hypertrophy	1/33	0.323331	0.491876	0	0	2.63045	2.96998	EDNRB
																				Transport Of Inorganic Cations/Anions And Amino Acids/Oligopeptides R-HSA-425393	2/100	0.329146	0.500445	0	0	1.71884	1.91006	SLC7A8;SLC1A2		Latent infection of Homo sapiens with Mycobacterium tuberculosis	1/33	0.323331	0.491876	0	0	2.63045	2.96998	NOS3
																				Transcriptional Regulation By AP-2 (TFAP2) Family Of Transcription Factors R-HSA-8864260	1/34	0.331297	0.500445	0	0	2.55065	2.81781	TFAP2B		Oncostatin M	4/247	0.331201	0.495214	0	0	1.38743	1.53315	CRABP2;CHL1;ITGB8;PRDM1
																				HSF1-dependent Transactivation R-HSA-3371571	1/34	0.331297	0.500445	0	0	2.55065	2.81781	RLN1		FRA pathway	1/34	0.331297	0.495214	0	0	2.55065	2.81781	NOS3
																				Cytochrome P450 - Arranged By Substrate Type R-HSA-211897	1/35	0.339169	0.508754	0	0	2.47556	2.67671	CYP26B1		HNF3A pathway	1/34	0.331297	0.495214	0	0	2.55065	2.81781	SHH
																				Signaling By FGFR1 In Disease R-HSA-5655302	1/35	0.339169	0.508754	0	0	2.47556	2.67671	FGF5		Iron uptake and transport	1/34	0.331297	0.495214	0	0	2.55065	2.81781	CYBRD1
																				Aberrant Regulation Of Mitotic Cell Cycle Due To RB1 Defects R-HSA-9687139	1/36	0.346949	0.513246	0	0	2.40475	2.54561	CCND2		N-cadherin signaling events	1/34	0.331297	0.495214	0	0	2.55065	2.81781	GRIA2
																				Platelet Aggregation (Plug Formation) R-HSA-76009	1/36	0.346949	0.513246	0	0	2.40475	2.54561	VWF		Phospholipids as signaling intermediaries	1/35	0.339169	0.503473	0	0	2.47556	2.67671	S1PR1
																				Regulation Of TP53 Expression And Degradation R-HSA-6806003	1/36	0.346949	0.513246	0	0	2.40475	2.54561	PRDM1		Cytosolic DNA-sensing pathway	1/35	0.339169	0.503473	0	0	2.47556	2.67671	IRF7
																				MAP2K And MAPK Activation R-HSA-5674135	1/36	0.346949	0.513246	0	0	2.40475	2.54561	VWF		G alpha i pathway	2/103	0.342007	0.504693	0	0	1.66762	1.78923	RGS2;SHC3
																				Signaling By RAF1 Mutants R-HSA-9656223	1/37	0.354638	0.521026	0	0	2.33788	2.42358	VWF		Post-translational protein modification	3/176	0.342344	0.504693	0	0	1.46095	1.56605	GALNT14;MUC1;GCNT4
																				NCAM1 Interactions R-HSA-419037	1/37	0.354638	0.521026	0	0	2.33788	2.42358	COL4A4		Platelet aggregation (plug formation)	1/36	0.346949	0.506193	0	0	2.40475	2.54561	VWF
																				Diseases Of Mitotic Cell Cycle R-HSA-9675126	1/38	0.362236	0.526276	0	0	2.27462	2.30978	CCND2		Signaling to ERKs	1/36	0.346949	0.506193	0	0	2.40475	2.54561	SHC3
																				Signaling By FGFR4 R-HSA-5654743	1/38	0.362236	0.526276	0	0	2.27462	2.30978	FGFR4		Cyclin D-associated events in G1	1/36	0.346949	0.506193	0	0	2.40475	2.54561	CCND2
																				Elastic Fibre Formation R-HSA-1566948	1/38	0.362236	0.526276	0	0	2.27462	2.30978	ITGB8		Gastrin-CREB signaling pathway via PKC and MAPK	3/179	0.35196	0.506193	0	0	1.43591	1.49943	RGS2;EDNRB;F2RL3
																				PIP3 Activates AKT Signaling R-HSA-1257604	4/259	0.363118	0.526276	0	0	1.32163	1.33885	FGF5;PDGFB;FGFR4;FGFR3		ALK in cardiac myocytes	1/37	0.354638	0.506193	0	0	2.33788	2.42358	WNT1
																				Paradoxical Activation Of RAF Signaling By Kinase Inactive BRAF R-HSA-6802955	1/39	0.369745	0.532284	0	0	2.21469	2.20349	VWF		Activation of NMDA receptor upon glutamate binding and postsynaptic events	1/37	0.354638	0.506193	0	0	2.33788	2.42358	GRIA2
																				Smooth Muscle Contraction R-HSA-445355	1/39	0.369745	0.532284	0	0	2.21469	2.20349	MYLK		Aurora B signaling	1/37	0.354638	0.506193	0	0	2.33788	2.42358	MYLK
																				Metabolism Of Carbohydrates R-HSA-71387	4/263	0.373756	0.536258	0	0	1.30105	1.28044	STAB2;LALBA;LYVE1;HS3ST1		Gastrin pathway	1/37	0.354638	0.506193	0	0	2.33788	2.42358	MYLK
																				Vasopressin Regulates Renal Water Homeostasis Via Aquaporins R-HSA-432040	1/40	0.377166	0.539347	0	0	2.15783	2.10404	MYO5B		Vascular smooth muscle contraction	2/106	0.354789	0.506193	0	0	1.61937	1.67804	MYLK3;MYLK
																				Activation Of GABAB Receptors R-HSA-991365	1/41	0.384499	0.546193	0	0	2.10382	2.01086	KCNJ2		TGF-beta signaling pathway	3/180	0.355161	0.506193	0	0	1.42775	1.47798	NEDD9;WNT1;THBS1
																				Signaling By FGFR2 In Disease R-HSA-5655253	1/41	0.384499	0.546193	0	0	2.10382	2.01086	FGF5		RAC1 activity regulation	1/38	0.362236	0.512869	0	0	2.27462	2.30978	NGEF
																				Cardiac Conduction R-HSA-5576891	2/115	0.392565	0.553982	0	0	1.48996	1.39319	FGF14;KCNJ2		Striated muscle contraction	1/38	0.362236	0.512869	0	0	2.27462	2.30978	MYL3
																				Transcriptional Regulation By RUNX2 R-HSA-8878166	2/115	0.392565	0.553982	0	0	1.48996	1.39319	DLX5;DLX6		Wnt interactions in lipid metabolism and immune response	1/39	0.369745	0.52027	0	0	2.21469	2.20349	NOS3
																				GPCR Downstream Signaling R-HSA-388396	7/512	0.397107	0.558553	0	0	1.16798	1.07869	EDNRB;PNOC;OPRL1;NGEF;CRHR1;PIK3R6;F2RL3		Actions of nitric oxide in the heart	1/40	0.377166	0.52027	0	0	2.15783	2.10404	NOS3
																				Signaling By TGFB Family Members R-HSA-9006936	2/118	0.404938	0.567325	0	0	1.45129	1.31199	ITGB8;CHRDL1		Aldosterone-regulated sodium reabsorption	1/40	0.377166	0.52027	0	0	2.15783	2.10404	IGF1
																				TGF-beta Receptor Signaling Activates SMADs R-HSA-2173789	1/44	0.405988	0.567325	0	0	1.95686	1.76397	ITGB8		Bioactive peptide-induced signaling pathway	1/40	0.377166	0.52027	0	0	2.15783	2.10404	MYLK
																				Cyclin D Associated Events In G1 R-HSA-69231	1/45	0.412983	0.575226	0	0	1.91232	1.69116	CCND2		TWEAK signaling pathway	1/40	0.377166	0.52027	0	0	2.15783	2.10404	SHH
																				C-type Lectin Receptors (CLRs) R-HSA-5621481	2/121	0.41719	0.579206	0	0	1.41457	1.23663	MUC1;ICAM2		Drug metabolism: cytochrome P450	1/40	0.377166	0.52027	0	0	2.15783	2.10404	FMO1
																				Aquaporin-mediated Transport R-HSA-445717	1/46	0.419896	0.581082	0	0	1.86976	1.62249	MYO5B		FOXM1 transcription factor network	1/40	0.377166	0.52027	0	0	2.15783	2.10404	LAMA4
																				Signaling By NOTCH3 R-HSA-9012852	1/47	0.426728	0.586751	0	0	1.82906	1.55764	DLL4		Netrin-1 signaling	1/40	0.377166	0.52027	0	0	2.15783	2.10404	UNC5A
																				Inositol Phosphate Metabolism R-HSA-1483249	1/47	0.426728	0.586751	0	0	1.82906	1.55764	INPP4B		Plasma membrane estrogen receptor signaling	1/41	0.384499	0.525319	0	0	2.10382	2.01086	NOS3
																				EPH-ephrin Mediated Repulsion Of Cells R-HSA-3928665	1/48	0.433479	0.590358	0	0	1.79009	1.49635	EPHA3		Signaling events mediated by T cell protein tyrosine phosphatase (TC-PTP)	1/41	0.384499	0.525319	0	0	2.10382	2.01086	PDGFB
																				Signaling By FGFR1 R-HSA-5654736	1/48	0.433479	0.590358	0	0	1.79009	1.49635	FGF5		VEGF, hypoxia, and angiogenesis	1/41	0.384499	0.525319	0	0	2.10382	2.01086	NOS3
																				Netrin-1 Signaling R-HSA-373752	1/48	0.433479	0.590358	0	0	1.79009	1.49635	UNC5A		Interferon alpha/beta signaling	1/42	0.391747	0.533522	0	0	2.05244	1.92342	IRF7
																				Interferon Alpha/Beta Signaling R-HSA-909733	1/49	0.440152	0.595663	0	0	1.75274	1.43836	IRF7		ABC transporters	1/43	0.398909	0.541557	0	0	2.00351	1.84127	ABCB4
																				Neurotransmitter Release Cycle R-HSA-112310	1/49	0.440152	0.595663	0	0	1.75274	1.43836	SLC1A2		Neurotrophin signaling pathway	2/117	0.400827	0.542444	0	0	1.46396	1.33838	NTRK2;SHC3
																				Regulation Of Ornithine Decarboxylase (ODC) R-HSA-350562	1/50	0.446746	0.602685	0	0	1.71691	1.38343	SLC25A21		Type I interferon (interferon-alpha/beta) pathway	1/44	0.405988	0.545983	0	0	1.95686	1.76397	PTPRE
																				Iron Uptake And Transport R-HSA-917937	1/51	0.453262	0.609559	0	0	1.68252	1.33135	CYBRD1		Heart development	1/44	0.405988	0.545983	0	0	1.95686	1.76397	SHH
																				Heparan Sulfate/Heparin (HS-GAG) Metabolism R-HSA-1638091	1/52	0.459702	0.613307	0	0	1.64948	1.28194	HS3ST1		Post-translational regulation of adherens junction stability and disassembly	1/45	0.412983	0.550399	0	0	1.91232	1.69116	NTRK2
																				Nuclear Receptor Transcription Pathway R-HSA-383280	1/52	0.459702	0.613307	0	0	1.64948	1.28194	NR4A3		Signaling events mediated by PTP1B	1/45	0.412983	0.550399	0	0	1.91232	1.69116	PDGFB
																				Intracellular Signaling By Second Messengers R-HSA-9006925	4/296	0.460338	0.613307	0	0	1.1528	0.894333	FGF5;PDGFB;FGFR4;FGFR3		Interleukin-5 regulation of apoptosis	2/120	0.41312	0.550399	0	0	1.4266	1.26114	RGS2;ID2
																				Transport Of Small Molecules R-HSA-382551	8/637	0.475188	0.629776	0	0	1.07031	0.796357	SLC7A8;ABCB4;MYO5B;SLC1A2;CLCA2;CYBRD1;GPIHBP1;ANO3		Alpha-6 beta-1 and alpha-6 beta-4 integrin signaling	1/46	0.419896	0.552562	0	0	1.86976	1.62249	LAMA4
																				Constitutive Signaling By NOTCH1 HD+PEST Domain Mutants R-HSA-2894862	1/55	0.478571	0.629776	0	0	1.55769	1.14794	DLL4		Aquaporin-mediated transport	1/46	0.419896	0.552562	0	0	1.86976	1.62249	MYO5B
																				Hh Mutants Are Degraded By ERAD R-HSA-5362768	1/55	0.478571	0.629776	0	0	1.55769	1.14794	SHH		RhoA activity regulation	1/46	0.419896	0.552562	0	0	1.86976	1.62249	NGEF
																				Neurexins And Neuroligins R-HSA-6794361	1/55	0.478571	0.629776	0	0	1.55769	1.14794	LRRTM4		LKB1 signaling events	1/46	0.419896	0.552562	0	0	1.86976	1.62249	BRSK2
																				Signaling By ERBB4 R-HSA-1236394	1/56	0.484714	0.63397	0	0	1.52932	1.10753	GABRA1		Presenilin action in Notch and Wnt signaling	1/47	0.426728	0.556432	0	0	1.82906	1.55764	WNT1
																				NRAGE Signals Death Thru JNK R-HSA-193648	1/56	0.484714	0.63397	0	0	1.52932	1.10753	NGEF		Agrin in postsynaptic differentiation	1/47	0.426728	0.556432	0	0	1.82906	1.55764	LAMA4
																				Degradation Of GLI1 By Proteasome R-HSA-5610780	1/57	0.490784	0.636092	0	0	1.50196	1.06902	GLI1		Arf6 integrin-mediated signaling pathway	1/47	0.426728	0.556432	0	0	1.82906	1.55764	EDNRB
																				Metabolism Of Polyamines R-HSA-351202	1/57	0.490784	0.636092	0	0	1.50196	1.06902	SLC25A21		Tight junction	2/124	0.429313	0.558107	0	0	1.37965	1.16659	CLDN10;CLDN14
																				NCAM Signaling For Neurite Out-Growth R-HSA-375165	1/57	0.490784	0.636092	0	0	1.50196	1.06902	COL4A4		Membrane trafficking	2/125	0.433325	0.558446	0	0	1.36839	1.14434	GJA5;GJA4
																				Beta-catenin Independent WNT Signaling R-HSA-3858494	2/141	0.49533	0.64	0	0	1.21026	0.850243	FZD9;WNT1		Angiopoietin receptor Tie2-mediated signaling	1/48	0.433479	0.558446	0	0	1.79009	1.49635	NOS3
																				Hh Mutants Abrogate Ligand Secretion R-HSA-5387390	1/58	0.496783	0.64	0	0	1.47557	1.03231	SHH		HES/HEY pathway	1/48	0.433479	0.558446	0	0	1.79009	1.49635	ASCL1
																				Cytosolic Sensors Of Pathogen-Associated DNA R-HSA-1834949	1/59	0.502712	0.643771	0	0	1.45008	0.997275	IRF7		RIG-I-like receptor signaling pathway	1/50	0.446746	0.567023	0	0	1.71691	1.38343	IRF7
																				Signaling By BRAF And RAF1 Fusions R-HSA-6802952	1/59	0.502712	0.643771	0	0	1.45008	0.997275	VWF		Interleukin-2 receptor beta chain in T cell activation	1/50	0.446746	0.567023	0	0	1.71691	1.38343	CCND2
																				Biological Oxidations R-HSA-211859	2/144	0.506471	0.646655	0	0	1.18458	0.805853	CYP26B1;FMO1		JNK/MAPK pathway	1/50	0.446746	0.567023	0	0	1.71691	1.38343	SHC3
																				Ca2+ Pathway R-HSA-4086398	1/60	0.508571	0.647409	0	0	1.42546	0.963823	FZD9		Nuclear receptor transcription pathway	1/50	0.446746	0.567023	0	0	1.71691	1.38343	NR4A3
																				DDX58/IFIH1-mediated Induction Of Interferon-Alpha/Beta R-HSA-168928	1/61	0.514361	0.652385	0	0	1.40165	0.931862	IRF7		PI3K pathway	1/50	0.446746	0.567023	0	0	1.71691	1.38343	SHC3
																				Generic Transcription Pathway R-HSA-212436	10/833	0.518236	0.652385	0	0	1.02166	0.671562	GRIA2;TFAP2B;CCND2;NR4A3;DLX5;FOXG1;DLX6;PRDM1;LDB2;THBS1		Heparan sulfate/heparin glycosaminoglycan (HS-GAG) metabolism	1/51	0.453262	0.573597	0	0	1.68252	1.33135	HS3ST1
																				Asymmetric Localization Of PCP Proteins R-HSA-4608870	1/62	0.520083	0.652385	0	0	1.37863	0.901304	FZD9		EGFR1 pathway	2/131	0.457069	0.576714	0	0	1.30449	1.02131	NR4A3;ID3
																				Signaling By MET R-HSA-6806834	1/62	0.520083	0.652385	0	0	1.37863	0.901304	LAMA4		Thrombin signaling through protease-activated receptors	1/52	0.459702	0.578335	0	0	1.64948	1.28194	F2RL3
																				FOXO-mediated Transcription R-HSA-9614085	1/62	0.520083	0.652385	0	0	1.37863	0.901304	FOXG1		Carbohydrate metabolism	3/216	0.467713	0.586247	0	0	1.18507	0.900537	STAB2;LYVE1;HS3ST1
																				Plasma Lipoprotein Assembly, Remodeling, And Clearance R-HSA-174824	1/63	0.525738	0.657555	0	0	1.35635	0.872071	GPIHBP1		NGF signaling via TRKA from the plasma membrane	2/134	0.468725	0.586247	0	0	1.27472	0.965908	NTRK2;SHC3
																				Interferon Gamma Signaling R-HSA-877300	1/66	0.542306	0.676306	0	0	1.29363	0.791602	IRF7		Complement and coagulation cascades	1/54	0.472356	0.589071	0	0	1.58713	1.19039	VWF
																				Ion Channel Transport R-HSA-983712	2/159	0.55972	0.696	0	0	1.07089	0.621455	CLCA2;ANO3		Inositol phosphate metabolism	1/56	0.484714	0.602731	0	0	1.52932	1.10753	INPP4B
																				Signaling By NOTCH1 R-HSA-1980143	1/71	0.568648	0.705058	0	0	1.20103	0.677976	DLL4		Apoptosis	3/224	0.49161	0.60954	0	0	1.14188	0.810814	UNC5A;IRF7;IGF1
																				Cell Death Signaling Via NRAGE, NRIF And NADE R-HSA-204998	1/73	0.578756	0.715523	0	0	1.1676	0.638529	NGEF		RIG-I/MDA5-mediated induction of interferon-alpha/beta pathways	1/58	0.496783	0.614179	0	0	1.47557	1.03231	IRF7
																				Oncogenic MAPK Signaling R-HSA-6802957	1/74	0.583721	0.717526	0	0	1.15157	0.619925	VWF		Natural killer cell receptor signaling pathway	1/59	0.502712	0.619722	0	0	1.45008	0.997275	SHC3
																				Regulation Of HSF1-mediated Heat Shock Response R-HSA-3371453	1/74	0.583721	0.717526	0	0	1.15157	0.619925	RLN1		ERK1/ERK2 MAPK pathway	1/62	0.520083	0.637473	0	0	1.37863	0.901304	SHC3
																				Disease R-HSA-1643685	18/1580	0.589149	0.722129	0	0	0.966792	0.511506	VWF;ABCB4;PDGFB;THSD1;THBS1;CRHR1;ADAMTSL1;FGF5;DLL4;ADAMTS5;SHH;CYP26B1;MUC1;CCND2;IRF7;S1PR1;FGFR4;FGFR3		HIF-1 transcriptional activity in hypoxia	1/62	0.520083	0.637473	0	0	1.37863	0.901304	ID2
																				G Alpha (12/13) Signaling Events R-HSA-416482	1/76	0.593477	0.725361	0	0	1.12079	0.584778	NGEF		Retinoblastoma protein regulation	1/63	0.525738	0.642568	0	0	1.35635	0.872071	CCND2
																				ABC Transporter Disorders R-HSA-5619084	1/77	0.598269	0.729141	0	0	1.106	0.56817	ABCB4		G alpha q pathway	1/64	0.531326	0.645719	0	0	1.33478	0.844088	RGS2
																				Metabolism Of Vitamins And Cofactors R-HSA-196854	2/172	0.60246	0.73076	0	0	0.988583	0.50095	APOM;GPIHBP1		MAPK cascade role in angiogenesis	1/64	0.531326	0.645719	0	0	1.33478	0.844088	NOS3
																				Activation Of HOX Genes During Differentiation R-HSA-5619507	1/78	0.603005	0.73076	0	0	1.09161	0.552167	PAX6		Long-term potentiation	1/65	0.536849	0.646248	0	0	1.31388	0.817286	GRIA2
																				Signaling By NOTCH4 R-HSA-9013694	1/79	0.607685	0.732295	0	0	1.07758	0.536739	DLL4		Myc repressed pathway	1/65	0.536849	0.646248	0	0	1.31388	0.817286	ID2
																				Transcriptional Regulation Of White Adipocyte Differentiation R-HSA-381340	1/79	0.607685	0.732295	0	0	1.07758	0.536739	WNT1		Renal cell carcinoma	1/66	0.542306	0.646248	0	0	1.29363	0.791602	PDGFB
																				Metabolism Of Proteins R-HSA-392499	19/1708	0.631673	0.759069	0	0	0.942403	0.432924	TFAP2B;CPM;GALNT14;CNTN5;AHSG;LSAMP;PAX6;IGF1;CHRDL1;THSD1;THBS1;ADAMTSL1;ADAMTS5;MUC1;GCNT4;ASB4;LY6H;MDGA2;GPIHBP1		G1 to S cell cycle control	1/66	0.542306	0.646248	0	0	1.29363	0.791602	CCND2
																				RUNX1 Regulates Transcription Of Genes Involved In Differentiation Of HSCs R-HSA-8939236	1/87	0.643198	0.77076	0	0	0.977087	0.431191	LDB2		MicroRNA regulation of DNA damage response	1/66	0.542306	0.646248	0	0	1.29363	0.791602	CCND2
																				G Alpha (Q) Signaling Events R-HSA-416476	2/187	0.647797	0.774108	0	0	0.907992	0.39423	EDNRB;F2RL3		NFAT involvement in hypertrophy of the heart	1/66	0.542306	0.646248	0	0	1.29363	0.791602	IGF1
																				Signaling By TGF-beta Receptor Complex R-HSA-170834	1/91	0.659733	0.780129	0	0	0.933542	0.388278	ITGB8		NOD signaling pathway	1/66	0.542306	0.646248	0	0	1.29363	0.791602	PRDM1
																				VEGFA-VEGFR2 Pathway R-HSA-4420097	1/91	0.659733	0.780129	0	0	0.933542	0.388278	CDH5		Bacterial invasion of epithelial cells	1/67	0.5477	0.650868	0	0	1.27399	0.766975	SHC3
																				Neutrophil Degranulation R-HSA-6798695	4/383	0.661414	0.780129	0	0	0.885688	0.366121	ADGRG3;CD93;AHSG;LRRC7		FSH regulation of apoptosis	3/245	0.551668	0.653381	0	0	1.04209	0.619845	PTPRE;COL15A1;THBS1
																				Potential Therapeutics For SARS R-HSA-9679191	1/92	0.663746	0.780129	0	0	0.923254	0.378401	S1PR1		Jak-STAT signaling pathway	2/157	0.552861	0.653381	0	0	1.08477	0.642889	PTPRE;CCND2
																				Cellular Response To Heat Stress R-HSA-3371556	1/92	0.663746	0.780129	0	0	0.923254	0.378401	RLN1		CDC42 signaling events	1/69	0.558298	0.656191	0	0	1.23644	0.720674	PAX6
																				SARS-CoV-2 Activates/Modulates Innate And Adaptive Immune Responses R-HSA-9705671	1/92	0.663746	0.780129	0	0	0.923254	0.378401	IRF7		p73 transcription factor network	1/69	0.558298	0.656191	0	0	1.23644	0.720674	CLCA2
																				P75 NTR Receptor-Mediated Signaling R-HSA-193704	1/94	0.671631	0.78724	0	0	0.903341	0.359571	NGEF		Cardiac muscle contraction	1/70	0.563503	0.6605	0	0	1.21848	0.698898	MYL3
																				Hedgehog Off State R-HSA-5610787	1/96	0.679332	0.792095	0	0	0.884267	0.341898	GLI1		Rac1 cell motility signaling pathway	1/71	0.568648	0.661111	0	0	1.20103	0.677976	MYLK
																				ABC-family Proteins Mediated Transport R-HSA-382556	1/97	0.683114	0.792095	0	0	0.875028	0.333467	ABCB4		Signaling by NOTCH1	1/71	0.568648	0.661111	0	0	1.20103	0.677976	DLL4
																				Phospholipid Metabolism R-HSA-1483257	2/200	0.683695	0.792095	0	0	0.848023	0.322455	INPP4B;PIK3R6		Interferon-gamma signaling pathway	1/71	0.568648	0.661111	0	0	1.20103	0.677976	IRF7
																				RNA Polymerase II Transcription R-HSA-73857	10/951	0.683916	0.792095	0	0	0.890098	0.338167	GRIA2;TFAP2B;CCND2;NR4A3;DLX5;FOXG1;DLX6;PRDM1;LDB2;THBS1		Apoptosis regulation	1/72	0.573732	0.663426	0	0	1.18408	0.657867	UNC5A
																				Toll Like Receptor 7/8 (TLR7/8) Cascade R-HSA-168181	1/98	0.686852	0.792095	0	0	0.865979	0.325293	IRF7		Chronic myeloid leukemia	1/72	0.573732	0.663426	0	0	1.18408	0.657867	SHC3
																				MyD88 Dependent Cascade Initiated On Endosome R-HSA-975155	1/98	0.686852	0.792095	0	0	0.865979	0.325293	IRF7		Arrhythmogenic right ventricular cardiomyopathy (ARVC)	1/73	0.578756	0.667436	0	0	1.1676	0.638529	ITGB8
																				Toll Like Receptor 3 (TLR3) Cascade R-HSA-168164	1/99	0.690546	0.79422	0	0	0.857116	0.317367	IRF7		Phosphatidylinositol signaling system	1/74	0.583721	0.669563	0	0	1.15157	0.619925	INPP4B
																				Signaling By VEGF R-HSA-194138	1/100	0.694196	0.796284	0	0	0.848431	0.309678	CDH5		VEGF signaling pathway	1/74	0.583721	0.669563	0	0	1.15157	0.619925	NOS3
																				Toll Like Receptor 9 (TLR9) Cascade R-HSA-168138	1/102	0.701369	0.800232	0	0	0.831577	0.294978	IRF7		Transcriptional regulation of white adipocyte differentiation	1/75	0.588628	0.67339	0	0	1.13597	0.602019	WNT1
																				MyD88-independent TLR4 Cascade R-HSA-166166	1/102	0.701369	0.800232	0	0	0.831577	0.294978	IRF7		Platelet homeostasis	1/79	0.607685	0.691504	0	0	1.07758	0.536739	NOS3
																				Cell Surface Interactions At Vascular Wall R-HSA-202733	1/103	0.704892	0.802119	0	0	0.823398	0.287951	SLC7A8		Differentiation pathway in PC12 cells	1/79	0.607685	0.691504	0	0	1.07758	0.536739	SHC3
																				PPARA Activates Gene Expression R-HSA-1989781	1/111	0.731625	0.830336	0	0	0.76332	0.238527	ABCB4		C-Myb transcription factor network	1/80	0.61231	0.69309	0	0	1.0639	0.521861	WNT1
																				ADORA2B Mediated Anti-Inflammatory Cytokine Production R-HSA-9660821	1/113	0.737922	0.833036	0	0	0.749641	0.227829	CRHR1		Gap junction pathway	1/80	0.61231	0.69309	0	0	1.0639	0.521861	PDGFB
																				Regulation Of Lipid Metabolism By PPARalpha R-HSA-400206	1/113	0.737922	0.833036	0	0	0.749641	0.227829	ABCB4		Cell surface interactions at the vascular wall	1/81	0.616881	0.696426	0	0	1.05057	0.507509	SLC7A8
																				SLC-mediated Transmembrane Transport R-HSA-425407	2/223	0.739829	0.833036	0	0	0.759208	0.228777	SLC7A8;SLC1A2		Progesterone-mediated oocyte maturation	1/82	0.621398	0.699684	0	0	1.03757	0.493657	IGF1
																				Innate Immune System R-HSA-168249	8/814	0.743725	0.835231	0	0	0.830465	0.245887	ADGRG3;MUC1;SLC7A8;CD93;AHSG;LRRC7;ICAM2;IRF7		Endocytosis	2/182	0.633156	0.711057	0	0	0.933363	0.426583	FGFR4;FGFR3
																				Signaling By Nuclear Receptors R-HSA-9006931	2/237	0.769668	0.859864	0	0	0.713658	0.186833	CYP26B1;CRABP2		Interleukin-2 signaling pathway	8/735	0.636385	0.712817	0	0	0.923084	0.41719	FGF5;NELL2;GRIA2;CPA1;CCND2;ID2;S1PR1;ID3
																				G Alpha (I) Signaling Events R-HSA-418594	2/237	0.769668	0.859864	0	0	0.713658	0.186833	PNOC;OPRL1		Interleukin-4 signaling pathway	1/89	0.651563	0.727919	0	0	0.95482	0.409026	SHC3
																				Fc Epsilon Receptor (FCERI) Signaling R-HSA-2454202	1/125	0.772727	0.861038	0	0	0.676836	0.174508	SLC7A8		Phospholipid metabolism	2/189	0.653523	0.728211	0	0	0.898223	0.382084	INPP4B;PIK3R6
																				Toll Like Receptor 4 (TLR4) Cascade R-HSA-166016	1/131	0.788359	0.876182	0	0	0.645473	0.153494	IRF7		Granule cell survival pathway	1/92	0.663746	0.737687	0	0	0.923254	0.378401	SHH
																				Death Receptor Signaling R-HSA-73887	1/134	0.795769	0.882132	0	0	0.630853	0.144116	NGEF		Pyrimidine metabolism	1/93	0.667712	0.738269	0	0	0.913189	0.368836	NME5
																				G Alpha (S) Signaling Events R-HSA-418555	1/136	0.800564	0.88516	0	0	0.621468	0.138238	CRHR1		ERBB signaling pathway	1/93	0.667712	0.738269	0	0	0.913189	0.368836	SHC3
																				Anti-inflammatory Response Favoring Leishmania Infection R-HSA-9662851	1/142	0.814287	0.893704	0	0	0.594908	0.122219	CRHR1		Factors involved in megakaryocyte development and platelet production	1/98	0.686852	0.757479	0	0	0.865979	0.325293	IRF7
																				CDC42 GTPase Cycle R-HSA-9013148	1/143	0.816481	0.893704	0	0	0.5907	0.119766	NGEF		Oocyte meiosis	1/101	0.697804	0.767584	0	0	0.83992	0.302217	IGF1
																				Gene Expression (Transcription) R-HSA-74160	10/1077	0.8171	0.893704	0	0	0.781744	0.157907	GRIA2;TFAP2B;CCND2;NR4A3;DLX5;FOXG1;DLX6;PRDM1;LDB2;THBS1		CXCR4 signaling pathway	1/105	0.711815	0.780994	0	0	0.807512	0.274504	PIK3R6
																				Mitotic G1 Phase And G1/S Transition R-HSA-453279	1/144	0.818649	0.893704	0	0	0.58655	0.117369	CCND2		Lipid metabolism regulation by peroxisome proliferator-activated receptor alpha (PPAR-alpha)	1/107	0.718575	0.785157	0	0	0.792225	0.261819	ABCB4
																				RHOA GTPase Cycle R-HSA-8980692	1/145	0.820791	0.893704	0	0	0.582458	0.115028	NGEF		Signaling by NOTCH	1/108	0.721896	0.785157	0	0	0.784796	0.255745	DLL4
																				Regulation Of TP53 Activity R-HSA-5633007	1/145	0.820791	0.893704	0	0	0.582458	0.115028	PRDM1		Phagosome	1/109	0.725177	0.785157	0	0	0.777505	0.249843	THBS1
																				Toll-like Receptor Cascades R-HSA-168898	1/150	0.83113	0.90267	0	0	0.562823	0.104105	IRF7		G alpha (s) signaling events	1/109	0.725177	0.785157	0	0	0.777505	0.249843	CRHR1
																				Interferon Signaling R-HSA-913531	1/155	0.840874	0.910947	0	0	0.544462	0.0943626	IRF7		Prolactin regulation of apoptosis	1/110	0.72842	0.785157	0	0	0.770347	0.244105	IGF1
																				SUMO E3 Ligases SUMOylate Target Proteins R-HSA-3108232	1/157	0.844613	0.912692	0	0	0.537448	0.0907625	TFAP2B		Epidermal growth factor receptor (EGFR) pathway	1/110	0.72842	0.785157	0	0	0.770347	0.244105	SHC3
																				Apoptosis R-HSA-109581	1/162	0.853581	0.916864	0	0	0.520673	0.0824305	UNC5A		mTOR signaling pathway	1/110	0.72842	0.785157	0	0	0.770347	0.244105	IGF1
																				SARS-CoV-2-host Interactions R-HSA-9705683	1/163	0.855311	0.916864	0	0	0.517443	0.0808709	IRF7		G alpha s pathway	1/111	0.731625	0.786635	0	0	0.76332	0.238527	RGS2
																				SUMOylation R-HSA-2990846	1/163	0.855311	0.916864	0	0	0.517443	0.0808709	TFAP2B		Toll-like receptor signaling pathway regulation	1/117	0.750077	0.802452	0	0	0.723699	0.208121	IRF7
																				Disorders Of Transmembrane Transporters R-HSA-5619115	1/164	0.857022	0.916864	0	0	0.514252	0.079345	ABCB4		Notch signaling pathway	1/117	0.750077	0.802452	0	0	0.723699	0.208121	DLL4
																				RAC1 GTPase Cycle R-HSA-9013149	1/171	0.868442	0.92677	0	0	0.492966	0.0695351	NGEF		Integration of energy metabolism	1/120	0.758823	0.808361	0	0	0.705387	0.194677	PAX6
																				Signaling By NOTCH R-HSA-157118	1/187	0.891245	0.948744	0	0	0.45033	0.0518494	DLL4		SLC-mediated transmembrane transport	2/232	0.759369	0.808361	0	0	0.729289	0.200749	SLC7A8;SLC1A2
																				Programmed Cell Death R-HSA-5357801	1/189	0.893802	0.949112	0	0	0.445511	0.0500178	UNC5A		p53 signaling pathway	1/122	0.764484	0.811791	0	0	0.693683	0.186292	PRDM1
																				SARS-CoV Infections R-HSA-9679506	2/329	0.900895	0.954282	0	0	0.511361	0.0533687	IRF7;S1PR1		Adrenergic pathway	1/127	0.778062	0.820864	0	0	0.66605	0.167145	RGS2
																				Vesicle-mediated Transport R-HSA-5653656	4/593	0.920035	0.972156	0	0	0.566053	0.0471767	COL3A1;GJA5;GJA4;STAB2		Metabolism	14/1413	0.780177	0.820864	0	0	0.834763	0.207217	GALNT14;NOS3;ABCB4;FMO1;PAX6;NME5;LYVE1;PIK3R6;HS3ST1;INPP4B;CYP26B1;P4HA3;GCNT4;LALBA
																				Leishmania Infection R-HSA-9658195	1/220	0.926579	0.976664	0	0	0.382068	0.029135	CRHR1		Diabetes pathways	1/128	0.780682	0.820864	0	0	0.660784	0.163602	IGF1
																				Adaptive Immune System R-HSA-1280218	4/613	0.931495	0.979439	0	0	0.547109	0.0388254	BTNL9;ICAM2;MADCAM1;ASB4		Interferon signaling	1/128	0.780682	0.820864	0	0	0.660784	0.163602	IRF7
																				Neddylation R-HSA-8951664	1/229	0.934044	0.979719	0	0	0.366881	0.0250329	ASB4		Mitotic G1-G1/S phases	1/132	0.790859	0.829531	0	0	0.640526	0.15029	CCND2
																				RHO GTPase Effectors R-HSA-195258	1/246	0.946141	0.986045	0	0	0.341238	0.0188922	MYLK		Chemokine signaling pathway	1/149	0.829111	0.865424	0	0	0.566644	0.10619	SHC3
																				SARS-CoV-2 Infection R-HSA-9694516	1/248	0.94741	0.986045	0	0	0.338453	0.0182844	IRF7		Purine metabolism	1/150	0.83113	0.865424	0	0	0.562823	0.104105	NME5
																				Signaling By Interleukins R-HSA-449147	2/398	0.94924	0.986045	0	0	0.421323	0.0219481	MUC1;S1PR1		Toll receptor cascades	1/150	0.83113	0.865424	0	0	0.562823	0.104105	IRF7
																				Metabolism Of Lipids R-HSA-556833	4/651	0.949269	0.986045	0	0	0.514341	0.0267781	INPP4B;ABCB4;AGMO;PIK3R6		Disease	5/603	0.839345	0.871862	0	0	0.698602	0.122349	FGF5;NOS3;IGF1;FGFR4;FGFR3
																				Immune System R-HSA-168256	12/1570	0.960088	0.994873	0	0	0.635558	0.0258867	ADGRG3;BTNL9;MUC1;SLC7A8;CD93;AHSG;LRRC7;ICAM2;IRF7;S1PR1;MADCAM1;ASB4		Generic transcription pathway	1/158	0.846449	0.877118	0	0	0.534007	0.0890217	NR4A3
																				Antigen Processing: Ubiquitination And Proteasome Degradation R-HSA-983168	1/296	0.970339	0.999673	0	0	0.282946	0.00851937	ASB4		Fatty acid, triacylglycerol, and ketone body metabolism	1/164	0.857022	0.885933	0	0	0.514252	0.079345	ABCB4
																				Cytokine Signaling In Immune System R-HSA-1280215	3/593	0.971468	0.999673	0	0	0.422664	0.0122349	MUC1;IRF7;S1PR1		Protein metabolism	3/413	0.866003	0.893065	0	0	0.611774	0.0880144	GALNT14;MUC1;GCNT4
																				Transcriptional Regulation By TP53 R-HSA-3700989	1/330	0.98024	0.999673	0	0	0.253429	0.0050578	PRDM1		Antigen-activated B-cell receptor generation of second messengers	1/179	0.880384	0.90569	0	0	0.47069	0.0599645	SHC3
																				Metabolism Of Amino Acids And Derivatives R-HSA-71291	1/341	0.982675	0.999673	0	0	0.245143	0.00428428	SLC25A21		Amino acid metabolism	1/182	0.884578	0.90569	0	0	0.462844	0.0567653	SLC25A21
																				Metabolism R-HSA-1430728	13/1820	0.982825	0.999673	0	0	0.590327	0.010227	ABCB4;STAB2;FMO1;LYVE1;PIK3R6;HS3ST1;INPP4B;CYP26B1;APOM;AGMO;SLC25A21;LALBA;GPIHBP1		Cytokine-cytokine receptor interaction	1/182	0.884578	0.90569	0	0	0.462844	0.0567653	PDGFB
																				Class I MHC Mediated Antigen Processing And Presentation R-HSA-983169	1/353	0.984991	0.999673	0	0	0.236694	0.00357942	ASB4		Lipid and lipoprotein metabolism	3/446	0.897547	0.91678	0	0	0.5656	0.0611355	INPP4B;ABCB4;PIK3R6
																				Membrane Trafficking R-HSA-199991	2/560	0.990259	0.999673	0	0	0.297443	0.00291159	GJA5;GJA4		Innate immune system	1/197	0.903447	0.920615	0	0	0.427217	0.0433785	IRF7
																				RHO GTPase Cycle R-HSA-9012999	1/423	0.993508	0.999673	0	0	0.196987	0.00128294	NGEF		Adaptive immune system	3/486	0.926747	0.94212	0	0	0.518089	0.0394135	ICAM2;MADCAM1;ASB4
																				Signaling By Rho GTPases R-HSA-194315	2/606	0.993995	0.999673	0	0	0.27438	0.00165266	NGEF;MYLK		Immune system signaling by interferons, interleukins, prolactin, and growth hormones	1/226	0.931644	0.944859	0	0	0.371808	0.0263258	IRF7
																				Signaling By Rho GTPases, Miro GTPases And RHOBTB3 R-HSA-9716542	2/621	0.994877	0.999673	0	0	0.267601	0.00137444	NGEF;MYLK		Antigen presentation: folding, assembly, and peptide loading of class I MHC proteins	1/237	0.940041	0.951127	0	0	0.354353	0.0219101	ASB4
																				Cell Cycle, Mitotic R-HSA-69278	1/488	0.997023	0.999673	0	0	0.170338	0.000507829	CCND2		Cell cycle	2/410	0.954927	0.9638	0	0	0.408773	0.0188528	CCND2;MPEG1
																				Infectious Disease R-HSA-5663205	3/867	0.997936	0.999673	0	0	0.286061	0.00059107	IRF7;S1PR1;CRHR1		Insulin signaling pathway	1/265	0.95706	0.9638	0	0	0.316486	0.0138902	SHC3
																				Cell Cycle R-HSA-1640170	1/613	0.999337	0.999673	0	0	0.134999	8.9578e-05	CCND2		Immune system	4/778	0.982383	0.986985	0	0	0.428172	0.00761024	ICAM2;IRF7;MADCAM1;ASB4
																				Cellular Responses To Stress R-HSA-2262752	1/667	0.999653	0.999673	0	0	0.123836	4.29908e-05	RLN1		T cell receptor regulation of apoptosis	2/534	0.987229	0.989535	0	0	0.312242	0.00401348	CCND2;IRF7
																				Cellular Responses To Stimuli R-HSA-8953897	1/672	0.999673	0.999673	0	0	0.122893	4.01843e-05	RLN1		Gene expression	1/702	0.999772	0.999772	0	0	0.117519	2.68489e-05	NR4A3







































































































































































































































































































































































































































































































































































































































































































































































































































































































































































































































































































































[truncated: 16 more columns]

## Sheet: GO_C-N2B27
WikiPathways 2019 Mouse	Overlap	P-value	Adjusted P-value	Old P-value	Old Adjusted P-value	Odds Ratio	Combined Score	Genes		KEGG 2019 Mouse	Overlap	P-value	Adjusted P-value	Old P-value	Old Adjusted P-value	Odds Ratio	Combined Score	Genes		Reactome 2022	Overlap	P-value	Adjusted P-value	Old P-value	Old Adjusted P-value	Odds Ratio	Combined Score	Genes		BioPlanet 2019	Overlap	P-value	Adjusted P-value	Old P-value	Old Adjusted P-value	Odds Ratio	Combined Score	Genes		MSigDB Hallmark 2020	Overlap	P-value	Adjusted P-value	Old P-value	Old Adjusted P-value	Odds Ratio	Combined Score	Genes
PluriNetWork WP1763	21/287	1.02669e-09	9.44551e-08	0	0	5.748	118.966	LEFTY1;WNT3A;ESRRB;TFEB;NR0B1;TFCP2L1;DKK1;UTF1;POU5F1;TBX3;KLF2;FGF4;DNMT3L;TCL1;NR5A2;KLF5;CDH1;ZFP42;NANOG;OTX2;NODAL		Protein digestion and absorption	9/83	2.63687e-06	0.000545832	0	0	8.66616	111.325	COL17A1;SLC15A1;SLC7A7;MEP1B;XPNPEP2;ATP1A4;COL9A1;ATP1A2;COL6A5		SLC-mediated Transmembrane Transport R-HSA-425407	17/223	2.2139e-08	1.3062e-05	0	0	5.96415	105.124	SLC44A3;SLC15A1;SLC44A4;SLC30A3;SLC2A10;SLC30A2;SLC5A11;SLC6A1;SLC4A5;SLC2A7;RUNX1;SLC7A3;SLC6A7;SLC7A7;SLC26A9;SLC28A1;SLC39A4		Transport of glucose and other sugars, bile salts and organic acids, metal ions and amine compounds	11/85	3.20924e-08	1.08945e-05	0	0	10.6405	183.597	SLC44A3;SLC6A7;SLC44A4;SLC30A3;SLC2A10;SLC30A2;SLC5A11;SLC2A5;SLC6A1;SLC2A7;SLC39A4		Spermatogenesis	9/125	7.29554e-05	0.0022583	0	0	5.52099	52.5911	LDHC;GSTM3;MEP1B;DMRT1;GAD1;ALOX15;NAA11;SLC2A5;HTR5A
Gene regulatory network modelling somitogenesis WP2852	4/11	1.18542e-05	0.000545295	0	0	40.3449	457.625	MESP2;HES7;WNT3A;TBX6		Mineral absorption	6/43	2.96288e-05	0.0022532	0	0	11.49	119.804	ATP1A4;ATP1A2;MT2;MT1;SLC26A9;SLC39A4		Transport Of Bile Salts And Organic Acids, Metal Ions And Amine Compounds R-HSA-425366	9/75	1.11272e-06	0.000328252	0	0	9.71909	133.236	SLC44A3;SLC6A7;SLC44A4;SLC30A3;SLC30A2;SLC5A11;SLC6A1;SLC39A4;RUNX1		SLC-mediated transmembrane transport	17/232	3.96165e-08	1.08945e-05	0	0	5.71284	97.3697	SLC44A3;SLC15A1;SLC44A4;SLC30A3;SLC2A10;SLC30A2;SLC5A11;SLC6A1;SLC2A5;SLC4A5;SLC2A7;SLC7A3;SLC6A7;SLC7A7;SLC26A9;SLC28A1;SLC39A4		TGF-beta Signaling	6/54	0.000110161	0.0022583	0	0	8.85379	80.6896	CDH1;SERPINE1;NOG;PMEPA1;JUNB;LEFTY2
GPCRs, Class A Rhodopsin-like WP189	7/147	0.00495127	0.0877388	0	0	3.53912	18.786	OXTR;ADORA2B;F2RL1;HTR1B;ADRB2;HTR5A;CMKLR1		Arachidonic acid metabolism	7/64	3.26551e-05	0.0022532	0	0	8.71568	90.0287	GPX2;EPHX2;ALOX15;PLA2G5;PTGDS;PLB1;CBR3		Regulation Of Signaling By NODAL R-HSA-1433617	4/10	7.62855e-06	0.00135149	0	0	47.0706	554.661	LEFTY1;LEFTY2;TDGF1;NODAL		Transmembrane transport of small molecules	20/395	1.05888e-06	0.000194128	0	0	3.86044	53.113	SLC15A1;SLC44A3;SLC44A4;SLC30A3;SLC2A10;SLC30A2;SLC5A11;ATP1A4;ATP1A2;SLC6A1;SLC2A5;SLC4A5;SLC2A7;SLC7A3;SLC6A7;SLC7A7;ATP6V0A4;SLC26A9;SLC28A1;SLC39A4		Epithelial Mesenchymal Transition	9/191	0.0016334	0.0223231	0	0	3.51144	22.5332	COMP;LRRC15;FOXC2;OXTR;PCOLCE2;SERPINE1;PMEPA1;DKK1;FBLN5
One carbon metabolism and related pathways WP1770	4/51	0.00575993	0.0877388	0	0	6.00115	30.9469	GPX2;BHMT2;CHDH;GAD1		Signaling pathways regulating pluripotency of stem cells	9/137	0.000147421	0.00762906	0	0	5.00148	44.1241	WNT3A;ESRRB;WNT8B;NANOG;HNF1A;LEFTY2;NODAL;POU5F1;TBX3		Signaling By NODAL R-HSA-1181150	5/21	9.16264e-06	0.00135149	0	0	22.1071	256.45	LEFTY1;FOXH1;LEFTY2;TDGF1;NODAL		Signaling by NODAL	5/18	3.99485e-06	0.000549291	0	0	27.2113	338.25	LEFTY1;FOXH1;LEFTY2;TDGF1;NODAL		Apical Surface	4/42	0.0028486	0.0291981	0	0	7.42461	43.5151	NTNG1;GSTM3;HSPB1;ATP6V0A4
Oxidative Stress WP412	3/27	0.00631814	0.0877388	0	0	8.80084	44.5704	NQO1;MT1;JUNB		Neuroactive ligand-receptor interaction	13/294	0.000306652	0.0126954	0	0	3.3048	26.7351	GABRP;OXTR;CHRNA9;HTR1B;ADRB2;TRPV1;TRH;GRIN2C;HTR5A;GRM2;ADORA2B;NPBWR1;F2RL1		Transport Of Small Molecules R-HSA-382551	24/637	1.5234e-05	0.00179761	0	0	2.83868	31.4866	SLC15A1;SLC44A3;SLC44A4;SLC30A3;SLC2A10;SLC30A2;SLC5A11;ATP1A4;ATP1A2;TRPV1;SLC6A1;SLC4A5;RYR3;SLC2A7;SLC7A3;RUNX1;CYB5R2;SLC6A7;SLC7A7;NIPAL1;ATP6V0A4;SLC26A9;SLC28A1;SLC39A4		NODAL signaling regulation	4/10	7.62855e-06	0.000839141	0	0	47.0706	554.661	LEFTY1;LEFTY2;TDGF1;NODAL		TNF-alpha Signaling via NF-kB	8/187	0.00521796	0.0427873	0	0	3.16668	16.643	EGR1;SPSB1;DDX58;SERPINE1;F2RL1;PMEPA1;JUNB;KLF2
Eicosanoid Lipid Synthesis Map WP4335	2/9	0.00667578	0.0877388	0	0	20.082	100.596	PLA2G5;PTGDS		Glutathione metabolism	5/62	0.00181545	0.062633	0	0	6.19738	39.1143	GSTM3;GPX2;GSTP2;CHAC1;GSTM6		Gastrulation R-HSA-9758941	4/14	3.47709e-05	0.00341914	0	0	28.2387	289.919	EOMES;FOXH1;NANOG;MIXL1		Arachidonic acid metabolism	6/45	3.86556e-05	0.00354343	0	0	10.9001	110.754	GPX2;EPHX2;ALOX15;PLA2G5;PTGDS;CBR3		Estrogen Response Early	8/194	0.00647261	0.0442295	0	0	3.04682	15.3565	LAD1;DEPTOR;ESRP2;MYOF;SFN;RASGRP1;DHRS3;OVOL2
miR-127 in mesendoderm differentiation WP3991	2/9	0.00667578	0.0877388	0	0	20.082	100.596	LEFTY2;NODAL		Fluid shear stress and atherosclerosis	7/137	0.00336871	0.0996174	0	0	3.81258	21.7059	GSTM3;NQO1;GSTP2;CAV1;MMP9;GSTM6;KLF2		Transcriptional Regulation Of Pluripotent Stem Cells R-HSA-452723	5/29	4.87322e-05	0.00410743	0	0	14.7343	146.299	EOMES;PRDM14;NANOG;DKK1;TDGF1		Downregulation of MTA-3 in ER-negative breast tumors	4/17	7.99466e-05	0.00628111	0	0	21.72	204.91	CDH1;SNAI1;HSPB1;TUBA4A		KRAS Signaling Dn	7/178	0.0134405	0.0787227	0	0	2.89464	12.4744	EDAR;SLC30A3;NPHS1;KLHDC8A;HTR1B;HNF1A;TFCP2L1
Monoamine GPCRs WP570	3/30	0.00850132	0.0957247	0	0	7.82222	37.2927	HTR1B;ADRB2;HTR5A		Metabolism of xenobiotics by cytochrome P450	4/50	0.00536682	0.138866	0	0	6.13181	32.0541	GSTM3;GSTP2;GSTM6;CBR3		GPCR Ligand Binding R-HSA-500792	15/350	0.000152373	0.0112375	0	0	3.20775	28.1935	OXTR;WNT3A;WNT8B;HTR1B;TRH;ADRB2;HTR5A;GRM2;HCAR1;ADORA2B;NPBWR1;ADM2;ACKR4;F2RL1;CMKLR1		Nuclear beta-catenin signaling and target gene transcription regulation	7/75	9.13616e-05	0.00628111	0	0	7.30322	67.925	CDH1;CDX1;SP5;SFN;DKK1;MMP9;FGF4		KRAS Signaling Up	7/184	0.0158585	0.0812747	0	0	2.79598	11.5867	ALDH1A2;CIDEA;LAPTM5;F2RL1;MMP9;CMKLR1;MPZL2
Adipogenesis genes WP447	6/127	0.00936438	0.0957247	0	0	3.50406	16.3669	FOXC2;KLF5;SERPINE1;TRIB3;HNF1A;MIXL1		Tight junction	7/161	0.00803171	0.184729	0	0	3.21593	15.5148	CLDN11;CLDN3;MYH13;WAS;TUBA3A;TUBA4A;RUNX1		POU5F1 (OCT4), SOX2, NANOG Repress Genes Related To Differentiation R-HSA-2892245	3/9	0.000218966	0.0143544	0	0	35.2236	296.815	EOMES;NANOG;DKK1		Neuroactive ligand-receptor interaction	12/231	0.000118796	0.00719906	0	0	3.91303	35.3664	GABRP;GRM2;OXTR;ADORA2B;NPBWR1;CHRNA9;F2RL1;HTR1B;ADRB2;TRPV1;GRIN2C;HTR5A		Apical Junction	7/192	0.0195421	0.0890252	0	0	2.67439	10.5242	CLDN11;COL17A1;SLC30A3;CDH1;COL9A1;MMP9;MPZL2
Neural Crest Differentiation WP2074	5/100	0.0137097	0.118981	0	0	3.71391	15.9314	CDH1;WNT3A;SNAI1;TBX6;DLL3		Linoleic acid metabolism	3/31	0.00931527	0.192826	0	0	7.54262	35.27	ALOX15;PLA2G5;PLB1		Potassium Channels R-HSA-1296071	7/98	0.000482879	0.0284899	0	0	5.45334	41.6403	KCNH3;KCNJ6;KCNC2;KCNJ15;KCNN3;KCNK3;KCNH1		Class A GPCRs (rhodopsin-like)	10/166	0.00013123	0.00719906	0	0	4.56606	40.814	OXTR;HCAR1;ADORA2B;NPBWR1;ACKR4;F2RL1;HTR1B;ADRB2;HTR5A;CMKLR1		Coagulation	5/117	0.0251997	0.103319	0	0	3.14848	11.5893	COMP;SERPINE1;CLU;MMP9;LEFTY2
Retinol metabolism WP1259	3/38	0.0162643	0.118981	0	0	6.03274	24.8475	ALDH1A2;RLBP1;DHRS3		Pancreatic secretion	5/94	0.0106969	0.19528	0	0	3.96505	17.9926	PNLIPRP2;CLCA3B;ATP1A4;ATP1A2;PLA2G5		PIWI-interacting RNA (piRNA) Biogenesis R-HSA-5601884	4/28	0.000608461	0.0326357	0	0	11.7609	87.0844	PIWIL2;TDRD12;MOV10L1;FKBP6		Neuronal system	13/272	0.000143981	0.00719906	0	0	3.58805	31.7393	KCNH3;KCNJ6;KCNC2;GAD1;CHRNA9;KCNJ15;GRIN2C;SLC6A1;SYN2;CACNA1E;KCNN3;KCNK3;KCNH1		Complement	6/169	0.0330247	0.123092	0	0	2.59767	8.85937	GZMK;SERPINE1;WAS;CLU;RASGRP1;CTSC
Nuclear Receptors WP509	3/38	0.0162643	0.118981	0	0	6.03274	24.8475	NR5A2;ESRRB;NR0B1		Pathways in cancer	14/508	0.0137877	0.19528	0	0	2.01521	8.63314	GSTM3;NQO1;GSTP2;WNT3A;WNT8B;RASGRP1;MMP9;FGF4;RUNX1;DLL3;FGF17;CDH1;STAT4;GSTM6		Class A/1 (Rhodopsin-like Receptors) R-HSA-373076	11/251	0.000939434	0.0433016	0	0	3.2634	22.7466	OXTR;HCAR1;ADORA2B;NPBWR1;ACKR4;F2RL1;HTR1B;ADRB2;TRH;HTR5A;CMKLR1		Amine compound SLC transporters	4/24	0.00033014	0.0151314	0	0	14.1149	113.145	SLC44A3;SLC6A7;SLC44A4;SLC6A1		Xenobiotic Metabolism	6/181	0.0437217	0.149383	0	0	2.41862	7.57005	NQO1;GAD1;SERPINE1;PTGDS;NDRG2;EPHA2
Non-odorant GPCRs WP1396	8/230	0.0168125	0.118981	0	0	2.5498	10.4175	GRM2;OXTR;ADORA2B;NPBWR1;F2RL1;HTR1B;ADRB2;HTR5A		Aldosterone-regulated sodium reabsorption	3/36	0.0140522	0.19528	0	0	6.39877	27.2906	ATP1A4;ATP1A2;SFN		Signal Transduction R-HSA-162582	50/2251	0.000983675	0.0433016	0	0	1.66404	11.5222	OXTR;SERPINE1;HSPB1;TRH;FGF4;GRM2;PMEPA1;TNS4;SH3GL2;CMKLR1;FGFBP1;CPT1A;FOXH1;NOG;DKK1;GFRA2;MMP9;RUNX1;NR5A2;ESRP2;ADORA2B;ALDH1A2;TRIB3;COL6A5;EPHA2;WAS;WNT8B;ADRB2;RASGRP1;SPTA1;HCAR1;NPBWR1;ATP6V0A4;FAM83B;KL;EGR1;WNT3A;MCF2;CAV1;HTR1B;ADAP1;HTR5A;DHRS3;FGF17;ADM2;SNAI1;COL9A1;ACKR4;F2RL1;PIK3AP1		Potassium channels	7/95	0.000399838	0.016546	0	0	5.63979	44.1283	KCNH3;KCNJ6;KCNC2;KCNJ15;KCNN3;KCNK3;KCNH1		UV Response Dn	5/143	0.0522655	0.164837	0	0	2.55316	7.53545	ADORA2B;CAV1;SERPINE1;FBLN5;RUNX1
EDA Signalling in Hair Follicle Development WP3652	2/17	0.0234156	0.14027	0	0	9.36921	35.1753	EDAR;DKK1		Calcium signaling pathway	7/181	0.0146138	0.19528	0	0	2.84446	12.0201	OXTR;ADORA2B;ADRB2;GRIN2C;HTR5A;CACNA1E;RYR3		Developmental Biology R-HSA-1266738	25/895	0.00102749	0.0433016	0	0	2.07094	14.2493	RPL10L;PRDM14;SPTA1;PTGDS;LEFTY2;SH3GL2;EOMES;LEFTY1;DMRT1;FOXH1;HNF1A;MAGOHB;DKK1;GFRA2;MMP9;RUNX1;KLF5;NR5A2;COL9A1;NANOG;COL6A5;TDGF1;MIXL1;NODAL;EPHA2		Facilitative sodium-independent glucose transporters	3/11	0.000421172	0.016546	0	0	26.416	205.318	SLC2A10;SLC2A5;SLC2A7		Allograft Rejection	5/156	0.0703688	0.20608	0	0	2.33238	6.19015	WAS;STAT4;CD3E;GBP2;MMP9
Heart Development WP2067	3/44	0.0240086	0.14027	0	0	5.14892	19.2021	FOXC2;FOXH1;TBX2		Bile secretion	4/67	0.01483	0.19528	0	0	4.47476	18.8437	ATP1A4;ATP1A2;ABCB1A;SLC4A5		FGFR1 Ligand Binding And Activation R-HSA-190242	3/15	0.00111373	0.0438069	0	0	17.6084	119.738	FGF17;KL;FGF4		CD8/T cell receptor downstream pathway	5/47	0.000511276	0.0187468	0	0	8.41476	63.7721	EOMES;EGR1;STAT4;CD3E;JUNB		Interferon Gamma Response	5/171	0.0950068	0.244845	0	0	2.1206	4.99149	RNF213;DDX58;OAS2;STAT4;CMKLR1
ESC Pluripotency Pathways WP339	5/116	0.0243947	0.14027	0	0	3.17695	11.7972	FGF17;WNT3A;NOG;HNF1A;FGF4		Cell adhesion molecules (CAMs)	6/141	0.0150941	0.19528	0	0	3.13927	13.1644	NTNG1;CLDN11;NTNG2;CLDN3;CDH1;H2-T-PS		Signaling By Receptor Tyrosine Kinases R-HSA-9006934	16/477	0.00134615	0.0444626	0	0	2.48204	16.4076	KL;EGR1;FGFBP1;CAV1;HSPB1;ADAP1;MMP9;FGF4;FGF17;ESRP2;COL9A1;TRIB3;ATP6V0A4;COL6A5;TNS4;SH3GL2		TGF-beta regulation of extracellular matrix	17/495	0.000745848	0.0256385	0	0	2.54788	18.3473	GSTM3;OXTR;SYNM;CAV1;SERPINE1;DKK1;FBLN5;ADORA2B;ACKR4;TRIB3;PLA2R1;GBP2;JUNB;LEFTY2;SKAP1;CTSC;EPHA2		Pancreas Beta Cells	2/37	0.0955492	0.244845	0	0	4.01281	9.42254	LMO2;HNF1A
Eicosanoid Synthesis WP318	2/18	0.0261006	0.14125	0	0	8.78335	32.0223	ALOX15;PTGDS		Carbohydrate digestion and absorption	3/38	0.0162643	0.198042	0	0	6.03274	24.8475	ATP1A4;ATP1A2;SLC2A5		Phospholipase C-mediated Cascade: FGFR1 R-HSA-5654219	3/16	0.00135649	0.0444626	0	0	16.2534	107.319	FGF17;KL;FGF4		GPCR ligand binding	13/331	0.00092713	0.0299954	0	0	2.9168	20.3692	OXTR;WNT3A;WNT8B;HTR1B;TRH;ADRB2;HTR5A;GRM2;ADORA2B;NPBWR1;ADM2;ACKR4;F2RL1		Estrogen Response Late	5/189	0.129565	0.273443	0	0	1.91205	3.90742	CDH1;CAV1;MYOF;SFN;OVOL2
Selenium Micronutrient Network WP1272	2/21	0.0348486	0.169833	0	0	7.3958	24.8258	GPX2;PTGDS		Gastric cancer	6/148	0.0187166	0.204195	0	0	2.98384	11.8708	FGF17;CDH1;WNT3A;WNT8B;ABCB1A;FGF4		Zinc Transporters R-HSA-435354	3/16	0.00135649	0.0444626	0	0	16.2534	107.319	SLC30A3;SLC30A2;SLC39A4		Zinc transporters	3/16	0.00135649	0.0414482	0	0	16.2534	107.319	SLC30A3;SLC30A2;SLC39A4		Hypoxia	5/191	0.133717	0.273443	0	0	1.89137	3.80549	LDHC;ADORA2B;CAV1;SERPINE1;SLC2A5
TGF Beta Signaling Pathway WP113	3/52	0.0369202	0.169833	0	0	4.30718	14.2094	SERPINE1;FOXH1;NOG		Phagosome	6/149	0.0192785	0.204195	0	0	2.96288	11.6997	COMP;ATP6V0A4;PLA2R1;H2-T-PS;TUBA3A;TUBA4A		Glycerophospholipid Biosynthesis R-HSA-1483206	7/120	0.00159559	0.0495472	0	0	4.38854	28.2644	SLC44A3;SLC44A4;LIPH;PLA2G5;PLA2R1;PLB1;PLA1A		FGF signaling pathway	5/60	0.00156776	0.0453826	0	0	6.42315	41.4814	FGF17;KL;CDH1;MMP9;FGF4		p53 Pathway	5/192	0.135816	0.273443	0	0	1.88119	3.75572	GPX2;TRIB3;SFN;NUPR1;EPHA2
TYROBP Causal Network WP3625	3/52	0.0369202	0.169833	0	0	4.30718	14.2094	SLC7A7;BIN2;TMEM106A		Salivary secretion	4/73	0.019729	0.204195	0	0	4.08487	16.0358	ATP1A4;ATP1A2;ADRB2;RYR3		Synthesis Of 15-Eicosatetraenoic Acid Derivatives R-HSA-2142770	2/5	0.001925	0.0519122	0	0	46.864	293.033	GPX2;ALOX15		p53 signaling pathway	7/122	0.00175425	0.048242	0	0	4.31194	27.3623	CAV1;SERPINE1;SFN;NLRC4;DKK1;BCL2L14;EPHA2		Reactive Oxygen Species Pathway	2/46	0.136994	0.273443	0	0	3.19109	6.34332	NQO1;JUNB
Folic Acid Network WP1273	2/23	0.0412207	0.172509	0	0	6.69101	21.3364	GPX2;PTGDS		cAMP signaling pathway	7/200	0.0237859	0.234461	0	0	2.56288	9.58173	OXTR;HCAR1;ATP1A4;HTR1B;ATP1A2;ADRB2;GRIN2C		Retinoid Cycle In Cones (Daylight Vision) R-HSA-2187335	2/5	0.001925	0.0519122	0	0	46.864	293.033	DHRS3;RLBP1		Zinc efflux and compartmentalization by the SLC30 family	2/6	0.0028606	0.0749204	0	0	35.1469	205.845	SLC30A3;SLC30A2		Myogenesis	5/194	0.140056	0.273443	0	0	1.86117	3.65852	NQO1;KLF5;TNNT1;CLU;KCNH1
Spinal Cord Injury WP2432	4/92	0.0412521	0.172509	0	0	3.20096	10.2048	EGR1;ACAN;PLA2G5;MMP9		Lysosome	5/118	0.0260215	0.242645	0	0	3.12052	11.3862	LAPTM5;ATP6V0A4;AP3B2;AP1M2;CTSC		FGFR2 Ligand Binding And Activation R-HSA-190241	3/18	0.00193571	0.0519122	0	0	14.0854	87.9954	FGF17;FGFBP1;FGF4		FGFR ligand binding and activation	3/21	0.00305781	0.0764452	0	0	11.7367	67.9562	FGF17;KL;FGF4		UV Response Up	4/147	0.154216	0.287402	0	0	1.96636	3.67591	EPCAM;JUNB;RASGRP1;TUBA4A
Wnt Signaling Pathway and Pluripotency WP723	4/95	0.045512	0.182048	0	0	3.09514	9.5633	WNT3A;NANOG;HNF1A;POU5F1		Endocrine and other factor-regulated calcium reabsorption	3/46	0.0269606	0.242645	0	0	4.90912	17.7385	KL;ATP1A4;ATP1A2		Neuronal System R-HSA-112316	13/367	0.00231425	0.0593655	0	0	2.61714	15.8825	KCNH3;KCNJ6;KCNC2;GAD1;KCNJ15;CHRNA9;GRIN2C;SLC6A1;SYN2;CACNA1E;KCNN3;KCNK3;KCNH1		Signal transduction	20/723	0.00352733	0.0843492	0	0	2.03746	11.506	KL;MCF2;NOG;HTR1B;ADRB2;HTR5A;MMP9;FGF4;FGF17;GRM2;CDH1;ADORA2B;NPBWR1;ADM2;COL9A1;ACKR4;F2RL1;ATP6V0A4;COL6A5;JUNB		PI3K/AKT/mTOR Signaling	3/102	0.174257	0.310632	0	0	2.12843	3.71884	FGF17;TRIB3;SFN
Calcium Regulation in the Cardiac Cell WP553	5/142	0.0510001	0.187864	0	0	2.57188	7.65373	ATP1A4;SFN;ADRB2;CACNA1E;RYR3		Hepatocellular carcinoma	6/171	0.0346753	0.275248	0	0	2.56602	8.62627	GSTM3;NQO1;WNT3A;GSTP2;WNT8B;GSTM6		PI3K Cascade R-HSA-109704	4/41	0.00260591	0.0625032	0	0	7.62552	45.3716	FGF17;KL;TRIB3;FGF4		Response to elevated platelet cytosolic calcium	5/74	0.00394005	0.0872866	0	0	5.11761	28.334	SERPINE1;CLU;LEFTY2;TUBA4A;TTN		Inflammatory Response	4/177	0.239915	0.407732	0	0	1.62381	2.31794	ADORA2B;SERPINE1;RASGRP1;CMKLR1
Eicosanoid metabolism via Cyclo Oxygenases (COX) WP4347	2/26	0.051518	0.187864	0	0	5.85407	17.3622	PLA2G5;PTGDS		Drug metabolism	4/87	0.0346782	0.275248	0	0	3.39433	11.4105	GSTM3;GSTP2;DPYS;GSTM6		SHC-mediated cascade:FGFR1 R-HSA-5654688	3/20	0.00264844	0.0625032	0	0	12.4275	73.7421	FGF17;KL;FGF4		Wnt/LRP6 signaling	2/7	0.00396757	0.0872866	0	0	28.1166	155.474	WNT8B;DKK1		Cholesterol Homeostasis	2/68	0.248617	0.407732	0	0	2.1259	2.95891	TRIB3;CLU
Odorant GPCRs WP1397	4/101	0.0547391	0.187864	0	0	2.90313	8.43411	ADGRD1;HCAR1;GPR160;CMKLR1		GABAergic synapse	4/87	0.0346782	0.275248	0	0	3.39433	11.4105	GABRP;KCNJ6;GAD1;SLC6A1		Zinc Efflux And Compartmentalization By SLC30 Family R-HSA-435368	2/6	0.0028606	0.062646	0	0	35.1469	205.845	SLC30A3;SLC30A2		TGF-beta signaling pathway	8/180	0.00415827	0.0875292	0	0	3.2963	18.0725	LEFTY1;CDH1;CAV1;SERPINE1;FOXH1;NOG;JUNB;LEFTY2		IL-2/STAT5 Signaling	4/185	0.264436	0.415697	0	0	1.55164	2.06392	EOMES;CAPN3;DHRS3;TTC39B
Eicosanoid metabolism via Lipo Oxygenases (LOX) WP4348	2/27	0.055134	0.187864	0	0	5.61973	16.2859	ALOX15;TRPV1		TGF-beta signaling pathway	4/88	0.0359404	0.275248	0	0	3.35382	11.1544	LEFTY1;NOG;LEFTY2;NODAL		PI-3K cascade:FGFR1 R-HSA-5654689	3/21	0.00305781	0.062646	0	0	11.7367	67.9562	FGF17;KL;FGF4		Metal ion solute carrier family (SLC) transporters	3/24	0.00451031	0.0875292	0	0	10.0591	54.3329	SLC30A3;SLC30A2;SLC39A4		mTORC1 Signaling	4/188	0.273752	0.415697	0	0	1.52619	1.97724	TRIB3;NUPR1;CTSC;TUBA4A
Ovarian Infertility Genes WP273	2/29	0.0626219	0.203896	0	0	5.20312	14.416	EGR1;ZP3		Proximal tubule bicarbonate reclamation	2/22	0.0379831	0.275248	0	0	7.02578	22.9786	ATP1A4;ATP1A2		Signaling By Insulin Receptor R-HSA-74752	5/70	0.00309857	0.062646	0	0	5.43323	31.3868	FGF17;KL;TRIB3;ATP6V0A4;FGF4		Prolactin regulation of apoptosis	6/110	0.00472863	0.0875292	0	0	4.07905	21.8397	EGR1;SH3RF2;NOG;SLC16A9;TNS4;TMEM106A		Fatty Acid Metabolism	3/146	0.338786	0.49608	0	0	1.47145	1.59268	CPT1A;CIDEA;CBR3
White fat cell differentiation WP2872	2/30	0.0664877	0.203896	0	0	5.01714	13.6001	KLF5;KLF2		Apelin signaling pathway	5/133	0.0404283	0.275248	0	0	2.75351	8.83388	EGR1;CDH1;SERPINE1;RYR3;KLF2		Signaling By GPCR R-HSA-372790	17/571	0.00334653	0.062646	0	0	2.19294	12.4994	OXTR;WNT3A;MCF2;WNT8B;HTR1B;TRH;ADRB2;HTR5A;RASGRP1;GRM2;HCAR1;ADORA2B;NPBWR1;ADM2;ACKR4;F2RL1;CMKLR1		Transmission across chemical synapses	8/185	0.00489622	0.0875292	0	0	3.20267	17.0359	KCNJ6;GAD1;CHRNA9;KCNJ15;GRIN2C;SLC6A1;CACNA1E;SYN2		Apoptosis	3/152	0.361824	0.496707	0	0	1.41193	1.43536	CAV1;HSPB1;CLU
Glutathione and one carbon metabolism WP730	2/30	0.0664877	0.203896	0	0	5.01714	13.6001	GPX2;CHDH		Maturity onset diabetes of the young	2/23	0.0412207	0.275248	0	0	6.69101	21.3364	NR5A2;HNF1A		Arachidonic Acid Metabolism R-HSA-2142753	4/44	0.00337946	0.062646	0	0	7.05293	40.1314	GPX2;EPHX2;ALOX15;PTGDS		Signaling events mediated by hepatocyte growth factor receptor (c-Met)	5/78	0.00493346	0.0875292	0	0	4.83658	25.6905	EGR1;DEPTOR;CDH1;SNAI1;SH3GL2		Androgen Response	2/94	0.382679	0.496707	0	0	1.52384	1.46373	PMEPA1;HSD17B14
Primary Focal Segmental Glomerulosclerosis FSGS WP2573	3/72	0.0814172	0.234614	0	0	3.05677	7.66688	KIRREL2;NPHS1;DKK1		Vitamin digestion and absorption	2/23	0.0412207	0.275248	0	0	6.69101	21.3364	SLC19A3;PLB1		IRS-mediated Signaling R-HSA-112399	4/44	0.00337946	0.062646	0	0	7.05293	40.1314	FGF17;KL;TRIB3;FGF4		Extracellular matrix organization	5/78	0.00493346	0.0875292	0	0	4.83658	25.6905	COL17A1;PCOLCE2;COL9A1;COL6A5;MMP9		Pperoxisome	2/94	0.382679	0.496707	0	0	1.52384	1.46373	EPHX2;DHRS3
Eicosanoid metabolism via Cytochrome P450 Mono-Oxygenases (CYP) pathway WP4349	1/6	0.081605	0.234614	0	0	14.0268	35.1494	EPHX2		alpha-Linolenic acid metabolism	2/24	0.044558	0.277087	0	0	6.38667	19.8687	PLA2G5;PLB1		Acyl Chain Remodelling Of PS R-HSA-1482801	3/22	0.00350393	0.062646	0	0	11.1186	62.8633	PLA2G5;PLA2R1;PLA1A		Pathogenic Escherichia coli infection	4/50	0.00536682	0.0899534	0	0	6.13181	32.0541	CDH1;WAS;TLR5;TUBA4A		Protein Secretion	2/95	0.387674	0.496707	0	0	1.5074	1.4284	SH3GL2;CTSC
Splicing factor NOVA regulated synaptic proteins WP1983	2/41	0.113492	0.315115	0	0	3.60078	7.8354	NTNG1;KCNJ6		Human papillomavirus infection	9/329	0.044715	0.277087	0	0	1.98829	6.1785	HES7;COMP;WNT3A;COL9A1;WNT8B;ATP6V0A4;COL6A5;H2-T-PS;OASL2		FRS-mediated FGFR1 Signaling R-HSA-5654693	3/22	0.00350393	0.062646	0	0	11.1186	62.8633	FGF17;KL;FGF4		Developmental biology	13/406	0.0053972	0.0899534	0	0	2.35446	12.2947	LEFTY1;FOXH1;HNF1A;GFRA2;SPTA1;KLF5;NR5A2;COL9A1;COL6A5;LEFTY2;TDGF1;NODAL;SH3GL2		Bile Acid Metabolism	2/103	0.426949	0.530451	0	0	1.38765	1.18102	EPHX2;TFCP2L1
Estrogen metabolism WP1264	1/9	0.119881	0.315115	0	0	8.76594	18.5948	NQO1		Circadian entrainment	4/95	0.045512	0.277087	0	0	3.09514	9.5633	KCNJ6;RASD1;GRIN2C;RYR3		Synthesis Of 12-Eicosatetraenoic Acid Derivatives R-HSA-2142712	2/7	0.00396757	0.068849	0	0	28.1166	155.474	GPX2;ALOX15		Segmentation clock	3/26	0.00567472	0.0917969	0	0	9.18378	47.4961	HES7;HNF1A;DKK1		Wnt-beta Catenin Signaling	1/41	0.441237	0.53208	0	0	1.7514	1.43295	DKK1
Leptin and adiponectin WP683	1/9	0.119881	0.315115	0	0	8.76594	18.5948	CPT1A		Breast cancer	5/146	0.056171	0.328273	0	0	2.4986	7.19435	FGF17;WNT3A;WNT8B;FGF4;DLL3		IRS-related Events Triggered By IGF1R R-HSA-2428928	4/48	0.00463524	0.0772298	0	0	6.41093	34.4528	FGF17;KL;TRIB3;FGF4		TGF-beta regulation of skeletal system development	5/83	0.00640987	0.0992346	0	0	4.52581	22.855	COMP;LEFTY1;NOG;LEFTY2;NODAL		heme Metabolism	3/183	0.477447	0.559295	0	0	1.1676	0.863211	SPTA1;DMTN;LMO2
Striated Muscle Contraction WP216	2/44	0.127465	0.325745	0	0	3.34326	6.88682	TNNT1;TTN		Chemical carcinogenesis	3/62	0.0570909	0.328273	0	0	3.576	10.2385	GSTM3;GSTP2;GSTM6		IGF1R Signaling Cascade R-HSA-2428924	4/49	0.00499205	0.0772298	0	0	6.26827	33.2213	FGF17;KL;TRIB3;FGF4		Cell-cell communication	6/118	0.00662732	0.0992346	0	0	3.78672	18.9963	COL17A1;CLDN11;KIRREL2;CLDN3;NPHS1;CDH1		Glycolysis	3/192	0.509251	0.579981	0	0	1.11168	0.750178	LDHC;CLDN3;ADORA2B
Fatty acid oxidation WP2318	1/10	0.132282	0.328918	0	0	7.7917	15.7612	CPT1A		Bacterial invasion of epithelial cells	3/64	0.0616373	0.344836	0	0	3.45854	9.63717	CDH1;CAV1;WAS		Insulin Receptor Signaling Cascade R-HSA-74751	4/49	0.00499205	0.0772298	0	0	6.26827	33.2213	FGF17;KL;TRIB3;FGF4		Serotonin receptors	2/9	0.00667578	0.0992346	0	0	20.082	100.596	HTR1B;HTR5A		Adipogenesis	3/197	0.526477	0.583393	0	0	1.08286	0.694704	EPHX2;CIDEA;CHCHD10
Mecp2 and Associated Rett Syndrome WP2910	2/46	0.136994	0.331669	0	0	3.19109	6.34332	GAD1;FGF4		Proteoglycans in cancer	6/200	0.0646576	0.349764	0	0	2.18041	5.97139	WNT3A;CAV1;WNT8B;NANOG;HOXD10;MMP9		Metal Ion SLC Transporters R-HSA-425410	3/25	0.00507235	0.0772298	0	0	9.60153	50.734	SLC30A3;SLC30A2;SLC39A4		Signaling by GPCR	15/518	0.00722969	0.10464	0	0	2.1248	10.4743	OXTR;WNT3A;MCF2;WNT8B;HTR1B;TRH;ADRB2;HTR5A;RASGRP1;GRM2;ADORA2B;NPBWR1;ADM2;ACKR4;F2RL1		Interferon Alpha Response	1/84	0.69677	0.751778	0	0	0.842888	0.304535	GBP2
Nucleotide GPCRs WP207	1/11	0.144509	0.337347	0	0	7.0123	13.5647	ADORA2B		Rap1 signaling pathway	6/201	0.0658976	0.349764	0	0	2.16916	5.89937	FGF17;CDH1;ADORA2B;SKAP1;EPHA2;FGF4		Extracellular Matrix Organization R-HSA-1474244	10/269	0.00511893	0.0772298	0	0	2.74114	14.459	COMP;COL17A1;ACAN;PCOLCE2;SERPINE1;COL9A1;CAPN3;COL6A5;MMP9;FBLN5		PI3K cascade	4/55	0.00752338	0.106099	0	0	5.52977	27.0391	FGF17;KL;TRIB3;FGF4		Unfolded Protein Response	1/109	0.787543	0.82793	0	0	0.647257	0.154589	CHAC1
Exercise-induced Circadian Regulation WP544	2/48	0.146673	0.337347	0	0	3.05215	5.85877	GSTM3;GSTP2		Gastric acid secretion	3/69	0.0737092	0.352744	0	0	3.19602	8.33402	ATP1A4;KCNJ15;ATP1A2		Serotonin Receptors R-HSA-390666	2/8	0.00524093	0.0772298	0	0	23.4297	123.036	HTR1B;HTR5A		Adipogenesis	6/122	0.00776012	0.106702	0	0	3.65568	17.7621	FOXC2;KLF5;SERPINE1;TRIB3;HNF1A;MIXL1		Oxidative Phosphorylation	1/179	0.921654	0.940261	0	0	0.391838	0.0319684	CPT1A
Glycolysis and Gluconeogenesis WP157	2/49	0.151564	0.340094	0	0	2.98712	5.63594	LDHC;SLC2A5		Serotonergic synapse	4/112	0.074064	0.352744	0	0	2.60652	6.78433	KCNJ6;ALOX15;HTR1B;HTR5A		Signaling By Type 1 Insulin-like Growth Factor 1 Receptor (IGF1R) R-HSA-2404192	4/50	0.00536682	0.0772298	0	0	6.13181	32.0541	FGF17;KL;TRIB3;FGF4		Transport of inorganic cations/anions and amino acids/oligopeptides	5/91	0.0093757	0.119172	0	0	4.10376	19.1631	SLC15A1;SLC7A7;SLC26A9;SLC4A5;SLC7A3		Mitotic Spindle	1/198	0.940261	0.940261	0	0	0.353831	0.0217951	TUBA4A
Lung fibrosis WP3632	2/53	0.171427	0.367766	0	0	2.75248	4.85427	MT2;MMP9		Primary immunodeficiency	2/32	0.0744478	0.352744	0	0	4.68236	12.1632	AIRE;CD3E		Signaling By FGFR R-HSA-190236	5/82	0.0060926	0.0846825	0	0	4.58474	23.3853	FGF17;KL;FGFBP1;ESRP2;FGF4		Calcium signaling pathway	7/167	0.00971282	0.119172	0	0	3.09474	14.342	OXTR;ADORA2B;ADRB2;GRIN2C;HTR5A;CACNA1E;RYR3
MAPK signaling pathway WP493	4/156	0.178639	0.367766	0	0	1.8494	3.18538	HSPB1;PLA2G5;RASGRP1;FGF4		beta-Alanine metabolism	2/32	0.0744478	0.352744	0	0	4.68236	12.1632	DPYS;GAD1		Nuclear Receptor Transcription Pathway R-HSA-383280	4/52	0.00617177	0.0846825	0	0	5.87594	29.8954	NR5A2;ESRRB;NR0B1;HNF1A		Signaling by activated point mutants of FGFR1	2/11	0.0100109	0.119172	0	0	15.6183	71.908	FGF17;FGF4
Alanine and aspartate metabolism WP240	1/14	0.180169	0.367766	0	0	5.39356	9.24382	GAD1		Hippo signaling pathway	5/159	0.0749795	0.352744	0	0	2.28673	5.92386	CDH1;WNT3A;SERPINE1;RASSF6;WNT8B		Acyl Chain Remodelling Of PC R-HSA-1482788	3/27	0.00631814	0.0847205	0	0	8.80084	44.5704	PLA2G5;PLA2R1;PLB1		FGFR3 ligand binding and activation	2/11	0.0100109	0.119172	0	0	15.6183	71.908	FGF17;FGF4
Keap1-Nrf2 WP1245	1/14	0.180169	0.367766	0	0	5.39356	9.24382	NQO1		Adherens junction	3/71	0.0788103	0.354646	0	0	3.10182	7.88082	CDH1;WAS;SNAI1		ECM Proteoglycans R-HSA-3000178	4/54	0.00705314	0.0924745	0	0	5.64054	27.9448	COMP;ACAN;SERPINE1;COL9A1		FGFR4 ligand binding and activation	2/11	0.0100109	0.119172	0	0	15.6183	71.908	FGF17;FGF4
Biogenic Amine Synthesis WP522	1/15	0.191723	0.367766	0	0	5.00815	8.27199	GAD1		Melanoma	3/71	0.0788103	0.354646	0	0	3.10182	7.88082	FGF17;CDH1;FGF4		Collagen Formation R-HSA-1474290	5/86	0.00743094	0.0953099	0	0	4.35777	21.3623	COL17A1;PCOLCE2;COL9A1;COL6A5;MMP9		Amine ligand-binding G-protein coupled receptors	3/32	0.0101732	0.119172	0	0	7.28229	33.4112	HTR1B;ADRB2;HTR5A
GPCRs, Class C Metabotropic glutamate, pheromone WP327	1/15	0.191723	0.367766	0	0	5.00815	8.27199	GRM2		Salmonella infection	3/72	0.0814172	0.358582	0	0	3.05677	7.66688	WAS;NLRC4;TLR5		Disassembly Of Destruction Complex And Recruitment Of AXIN To Membrane R-HSA-4641262	3/29	0.00773084	0.0970467	0	0	8.12334	39.5	WNT3A;CAV1;WNT8B		Collagen biosynthesis and modifying enzymes	4/60	0.0101838	0.119172	0	0	5.03523	23.0964	COL17A1;PCOLCE2;COL9A1;COL6A5
Wnt Signaling Pathway NetPath WP539	3/107	0.191878	0.367766	0	0	2.02578	3.34435	CDH1;WNT3A;DKK1		Thyroid hormone synthesis	3/73	0.084061	0.362513	0	0	3.013	7.46083	GPX2;ATP1A4;ATP1A2		Downstream Signaling Of Activated FGFR1 R-HSA-5654687	3/30	0.00850132	0.102645	0	0	7.82222	37.2927	FGF17;KL;FGF4		Arf6 signal transduction regulation	3/33	0.0110755	0.126906	0	0	7.03933	31.6983	ADRB2;ADAP1;EPHA2
Serotonin and anxiety WP2141	1/16	0.203114	0.373546	0	0	4.67412	7.4505	TRPV1		Synaptic vesicle cycle	3/75	0.0894571	0.377911	0	0	2.92912	7.07088	SLC6A7;ATP6V0A4;SLC6A1		NCAM Signaling For Neurite Out-Growth R-HSA-375165	4/57	0.00852472	0.102645	0	0	5.32075	25.3523	SPTA1;COL9A1;COL6A5;GFRA2		Neurotransmitter release cycle	3/35	0.0130146	0.146083	0	0	6.59895	28.6505	GAD1;SLC6A1;SYN2
Mitochondrial LC-Fatty Acid Beta-Oxidation WP401	1/16	0.203114	0.373546	0	0	4.67412	7.4505	CPT1A		Fat digestion and absorption	2/37	0.0955492	0.379188	0	0	4.01281	9.42254	PNLIPRP2;PLA2G5		Amine Ligand-Binding Receptors R-HSA-375280	3/31	0.00931527	0.10913	0	0	7.54262	35.27	HTR1B;ADRB2;HTR5A		PI3K/PLC/TRK pathway	3/36	0.0140522	0.154574	0	0	6.39877	27.2906	EGR1;SFN;TRPV1
Endochondral Ossification WP1270	2/60	0.207074	0.373546	0	0	2.41975	3.81032	ACAN;MMP9		PI3K-Akt signaling pathway	8/330	0.0967463	0.379188	0	0	1.75229	4.09275	COMP;FGF17;TCL1;COL9A1;COL6A5;PIK3AP1;EPHA2;FGF4		POU5F1 (OCT4), SOX2, NANOG Activate Genes Related To Proliferation R-HSA-2892247	2/11	0.0100109	0.10913	0	0	15.6183	71.908	NANOG;TDGF1		Vitamin A and carotenoid metabolism	3/37	0.0151353	0.155862	0	0	6.21038	26.026	ALDH1A2;RLBP1;DHRS3
Blood Clotting Cascade WP460	1/18	0.225418	0.398421	0	0	4.12396	6.14387	SERPINE1		Ras signaling pathway	6/224	0.0982066	0.379188	0	0	1.93887	4.49951	FGF17;PLA2G5;RASGRP1;EPHA2;PLA1A;FGF4		FGFR1c Ligand Binding And Activation R-HSA-190373	2/11	0.0100109	0.10913	0	0	15.6183	71.908	FGF17;FGF4		FRS2-mediated cascade	3/37	0.0151353	0.155862	0	0	6.21038	26.026	FGF17;KL;FGF4
Alpha6-Beta4 Integrin Signaling Pathway WP488	2/65	0.232979	0.398421	0	0	2.22735	3.24481	COL17A1;SFN		Nicotine addiction	2/38	0.099954	0.379188	0	0	3.90122	8.98469	GABRP;GRIN2C		Signaling By Activated Point Mutants Of FGFR1 R-HSA-1839122	2/11	0.0100109	0.10913	0	0	15.6183	71.908	FGF17;FGF4		Immune system	19/778	0.0152339	0.155862	0	0	1.78533	7.47024	EGR1;DDX58;PELI3;WAS;IRAK3;NLRC4;CD3E;RASGRP1;SPSB1;CDH1;OAS2;BTLA;TRIB3;PIK3AP1;TLR5;GBP2;AP1M2;CTSC;SH3GL2
Glutathione metabolism WP164	1/19	0.236336	0.398421	0	0	3.89473	5.61816	GPX2		Herpes simplex virus 1 infection	9/390	0.102301	0.379188	0	0	1.66667	3.79974	DDX58;OAS2;GM10323;ZFP459;GM10324;H2-T-PS;POU2F3;GM14393;ZFP819		FGFR3 Mutant Receptor Activation R-HSA-2033514	2/11	0.0100109	0.10913	0	0	15.6183	71.908	FGF17;FGF4		Signaling by insulin receptor	5/103	0.0154105	0.155862	0	0	3.59988	15.0212	FGF17;KL;TRIB3;ATP6V0A4;FGF4
p53 signaling WP2902	2/66	0.238187	0.398421	0	0	2.19247	3.14555	SERPINE1;SFN		Th1 and Th2 cell differentiation	3/80	0.103555	0.379188	0	0	2.73848	6.20992	STAT4;CD3E;DLL3		Negative Regulation Of FGFR1 Signaling R-HSA-5654726	3/32	0.0101732	0.10913	0	0	7.28229	33.4112	FGF17;KL;FGF4		Salivary secretion	4/68	0.0155862	0.155862	0	0	4.4047	18.3296	ATP1A4;ATP1A2;ADRB2;RYR3
Metapathway biotransformation WP1251	3/122	0.247001	0.398828	0	0	1.76958	2.47451	GPX2;EPHX2;SULT6B1		Bladder cancer	2/39	0.104414	0.379188	0	0	3.79566	8.57588	CDH1;MMP9		Degradation Of Extracellular Matrix R-HSA-1474228	5/94	0.0106969	0.112699	0	0	3.96505	17.9926	COL17A1;ACAN;COL9A1;CAPN3;MMP9		Negative regulation of FGFR signaling	3/38	0.0162643	0.156937	0	0	6.03274	24.8475	FGF17;KL;FGF4
BMP Signaling Pathway in Eyelid Development WP3663	1/20	0.2471	0.398828	0	0	3.68963	5.15796	FOXC2		Glycine, serine and threonine metabolism	2/39	0.104414	0.379188	0	0	3.79566	8.57588	CHDH;TDH		Collagen Degradation R-HSA-1442490	3/33	0.0110755	0.113261	0	0	7.03933	31.6983	COL17A1;COL9A1;MMP9		Nuclear receptors	3/38	0.0162643	0.156937	0	0	6.03274	24.8475	NR5A2;ESRRB;NR0B1
Alzheimers Disease WP2075	2/71	0.264287	0.418172	0	0	2.03327	2.70572	GRIN2C;RYR3		ECM-receptor interaction	3/81	0.106474	0.380003	0	0	2.70328	6.05496	COMP;COL9A1;COL6A5		Phospholipase C-mediated Cascade; FGFR3 R-HSA-5654227	2/12	0.011902	0.113261	0	0	14.0561	62.2831	FGF17;FGF4		NCAM signaling for neurite out-growth	4/70	0.0171704	0.162571	0	0	4.27095	17.3596	SPTA1;COL9A1;COL6A5;GFRA2
Matrix Metalloproteinases WP441	1/22	0.268176	0.418172	0	0	3.33802	4.39321	MMP9		Insulin secretion	3/85	0.118465	0.415631	0	0	2.57109	5.48449	ATP1A4;ATP1A2;KCNN3		FGFR2c Ligand Binding And Activation R-HSA-190375	2/12	0.011902	0.113261	0	0	14.0561	62.2831	FGF17;FGF4		Wnt interactions in lipid metabolism and immune response	3/39	0.0174394	0.162571	0	0	5.86498	23.7474	KLF5;LMO2;DKK1
Novel Jun-Dmp1 Pathway WP3654	1/26	0.308578	0.473152	0	0	2.80358	3.2964	JUNB		Apoptosis	4/134	0.121438	0.418962	0	0	2.16389	4.56225	SPTA1;TUBA3A;TUBA4A;CTSC		FGFR3 Ligand Binding And Activation R-HSA-190239	2/12	0.011902	0.113261	0	0	14.0561	62.2831	FGF17;FGF4		Sodium/chloride-dependent neurotransmitter transporters	2/15	0.0184156	0.165538	0	0	10.8113	43.1864	SLC6A7;SLC6A1
Prostaglandin Synthesis and Regulation WP374	1/29	0.337412	0.495832	0	0	2.50296	2.71934	PTGDS		Cysteine and methionine metabolism	2/45	0.13221	0.439189	0	0	3.26541	6.60712	LDHC;BHMT2		FGFR4 Ligand Binding And Activation R-HSA-190322	2/12	0.011902	0.113261	0	0	14.0561	62.2831	FGF17;FGF4		NO2-dependent IL-12 pathway in NK cells	2/15	0.0184156	0.165538	0	0	10.8113	43.1864	STAT4;CD3E
Nuclear receptors in lipid metabolism and toxicity WP431	1/29	0.337412	0.495832	0	0	2.50296	2.71934	ABCB1A		Ubiquinone and other terpenoid-quinone biosynthesis	1/10	0.132282	0.439189	0	0	7.7917	15.7612	NQO1		Transcriptional Regulation Of Testis Differentiation R-HSA-9690406	2/12	0.011902	0.113261	0	0	14.0561	62.2831	DMRT1;PTGDS		Aldosterone-regulated sodium reabsorption	3/40	0.0186606	0.165538	0	0	5.70629	22.7187	ATP1A4;ATP1A2;SFN
Myometrial Relaxation and Contraction Pathways WP385	3/147	0.342631	0.495832	0	0	1.46119	1.56508	OXTR;SFN;RYR3		Hepatitis C	4/139	0.133666	0.439189	0	0	2.08342	4.19269	CLDN11;CLDN3;DDX58;OAS2		Transport Of Inorganic Cations/Anions And Amino Acids/Oligopeptides R-HSA-425393	5/100	0.0137097	0.124141	0	0	3.71391	15.9314	SLC15A1;SLC7A7;SLC26A9;SLC4A5;SLC7A3		Voltage-gated potassium channels	3/42	0.0212419	0.182417	0	0	5.41331	20.8509	KCNH3;KCNC2;KCNH1
Dopaminergic Neurogenesis WP1498	1/30	0.346754	0.495832	0	0	2.41657	2.55949	OTX2		Ether lipid metabolism	2/46	0.136994	0.441355	0	0	3.19109	6.34332	PLA2G5;PLB1		Phospholipase C-mediated Cascade; FGFR4 R-HSA-5654228	2/13	0.013936	0.124141	0	0	12.7778	54.6032	FGF17;FGF4		Interferon alpha/beta signaling	3/42	0.0212419	0.182417	0	0	5.41331	20.8509	EGR1;OAS2;GBP2
Regulation of Actin Cytoskeleton WP523	3/149	0.350316	0.495832	0	0	1.44108	1.51158	FGF17;WAS;FGF4		NOD-like receptor signaling pathway	4/142	0.141235	0.441355	0	0	2.03793	3.9889	NLRP12;OAS2;NLRC4;GBP2		Biosynthesis Of DHA-derived SPMs R-HSA-9018677	2/13	0.013936	0.124141	0	0	12.7778	54.6032	EPHX2;ALOX15		Cell junction organization	4/75	0.0215584	0.182417	0	0	3.96955	15.2311	CLDN11;COL17A1;CLDN3;CDH1
Hypothetical Network for Drug Addiction WP1246	1/31	0.355965	0.496193	0	0	2.33594	2.41285	GRIN2C		Taurine and hypotaurine metabolism	1/11	0.144509	0.441355	0	0	7.0123	13.5647	GAD1		FGFRL1 Modulation Of FGFR1 Signaling R-HSA-5658623	2/13	0.013936	0.124141	0	0	12.7778	54.6032	FGF17;FGF4		Lysosome	5/114	0.0228349	0.190291	0	0	3.23545	12.2283	LAPTM5;ATP6V0A4;AP3B2;AP1M2;CTSC
Fatty Acid Beta Oxidation WP1269	1/32	0.365046	0.498666	0	0	2.26052	2.278	CPT1A		Cocaine addiction	2/48	0.146673	0.441355	0	0	3.05215	5.85877	GRM2;GRIN2C		Collagen Biosynthesis And Modifying Enzymes R-HSA-1650814	4/66	0.0140974	0.124141	0	0	4.54708	19.3786	COL17A1;PCOLCE2;COL9A1;COL6A5		Syndecan 1 pathway	3/44	0.0240086	0.191373	0	0	5.14892	19.2021	COL17A1;COL9A1;MMP9
Toll Like Receptor signaling WP88	1/33	0.373999	0.498666	0	0	2.18981	2.15368	IRAK3		Retinol metabolism	2/48	0.146673	0.441355	0	0	3.05215	5.85877	ALDH1A2;DHRS3		GPCR Downstream Signaling R-HSA-388396	14/512	0.0146615	0.125772	0	0	1.99877	8.43986	OXTR;MCF2;HTR1B;TRH;ADRB2;HTR5A;RASGRP1;GRM2;HCAR1;ADORA2B;NPBWR1;ADM2;ACKR4;F2RL1		Heart development	3/44	0.0240086	0.191373	0	0	5.14892	19.2021	FOXC2;FOXH1;TBX2
p38 MAPK Signaling Pathway WP350	1/33	0.373999	0.498666	0	0	2.18981	2.15368	HSPB1		Aldosterone synthesis and secretion	3/94	0.147118	0.441355	0	0	2.31614	4.43892	ATP1A4;ATP1A2;KCNK3		Signaling By Retinoic Acid R-HSA-5362517	3/37	0.0151353	0.125772	0	0	6.21038	26.026	CPT1A;ALDH1A2;DHRS3		NCAM1 interactions	3/44	0.0240086	0.191373	0	0	5.14892	19.2021	COL9A1;COL6A5;GFRA2
IL-1 Signaling Pathway WP37	1/35	0.39153	0.499902	0	0	2.06086	1.93246	IRAK3		Hepatitis B	4/146	0.151584	0.448257	0	0	1.98027	3.736	DDX58;STAT4;D1PAS1;MMP9		Synthesis Of PA R-HSA-1483166	3/37	0.0151353	0.125772	0	0	6.21038	26.026	LIPH;PLA2G5;PLA2R1		Delta Np63 pathway	3/45	0.0254615	0.200054	0	0	5.02616	18.449	GPX2;SFN;RUNX1
Oxidation by Cytochrome P450 WP1274	1/36	0.400111	0.499902	0	0	2.00192	1.83379	CYB5R2		Type I diabetes mellitus	2/50	0.156487	0.451593	0	0	2.92479	5.42487	GAD1;H2-T-PS		NCAM1 Interactions R-HSA-419037	3/37	0.0151353	0.125772	0	0	6.21038	26.026	COL9A1;COL6A5;GFRA2		Phosphatidylcholine biosynthesis	2/18	0.0261006	0.202188	0	0	8.78335	32.0223	SLC44A3;SLC44A4
IL-3 Signaling Pathway WP373	2/98	0.402549	0.499902	0	0	1.46016	1.32865	HSPB1;MMP9		Choline metabolism in cancer	3/98	0.160512	0.451593	0	0	2.21833	4.05819	SLC44A3;SLC44A4;WAS		Response Of EIF2AK1 (HRI) To Heme Deficiency R-HSA-9648895	2/14	0.0161087	0.132001	0	0	11.7126	48.3544	TRIB3;CHAC1		Alpha-6 beta-1 and alpha-6 beta-4 integrin signaling	3/46	0.0269606	0.205949	0	0	4.90912	17.7385	COL17A1;CDH1;SFN
IL-6 signaling Pathway WP387	2/98	0.402549	0.499902	0	0	1.46016	1.32865	HSPB1;HNF1A		Inflammatory bowel disease (IBD)	2/51	0.161439	0.451593	0	0	2.86501	5.22471	STAT4;TLR5		Signaling By FGFR2 R-HSA-5654738	4/70	0.0171704	0.137508	0	0	4.27095	17.3596	FGF17;FGFBP1;ESRP2;FGF4		Amino acid and oligopeptide SLC transporters	3/47	0.0285059	0.209171	0	0	4.7974	17.0674	SLC15A1;SLC7A7;SLC7A3
Integrin-mediated Cell Adhesion WP6	2/98	0.402549	0.499902	0	0	1.46016	1.32865	CAV1;CAPN3		RIG-I-like receptor signaling pathway	2/51	0.161439	0.451593	0	0	2.86501	5.22471	DDX58;D1PAS1		Negative Regulation Of PI3K/AKT Network R-HSA-199418	5/106	0.0172468	0.137508	0	0	3.49261	14.1805	FGF17;KL;TRIB3;PIK3AP1;FGF4		Glycerophospholipid biosynthesis	4/82	0.0287594	0.209171	0	0	3.6125	12.82	SLC44A3;SLC44A4;PLA2G5;PLB1
Wnt Signaling in Kidney Disease WP3857	1/37	0.408571	0.499902	0	0	1.94625	1.74207	WNT3A		Ascorbate and aldarate metabolism	1/13	0.16845	0.464922	0	0	5.84321	10.4074	GULO		Biosynthesis Of Specialized Proresolving Mediators (SPMs) R-HSA-9018678	2/15	0.0184156	0.141301	0	0	10.8113	43.1864	EPHX2;ALOX15		Cell differentiation pathway	2/19	0.0289036	0.209171	0	0	8.26642	29.2944	LEFTY1;LEFTY2
Focal Adhesion-PI3K-Akt-mTOR-signaling pathway WP2841	5/299	0.412963	0.499902	0	0	1.19243	1.05459	COMP;FGF17;TCL1;EPHA2;FGF4		Legionellosis	2/53	0.171427	0.465351	0	0	2.75248	4.85427	NLRC4;TLR5		Negative Regulation Of TCF-dependent Signaling By WNT Ligand Antagonists R-HSA-3772470	2/15	0.0184156	0.141301	0	0	10.8113	43.1864	WNT3A;DKK1		GABA biosynthesis, release, reuptake and degradation	2/19	0.0289036	0.209171	0	0	8.26642	29.2944	GAD1;SLC6A1
G13 Signaling Pathway WP298	1/39	0.425135	0.507954	0	0	1.84369	1.577	WAS		Cushing syndrome	4/154	0.173101	0.465351	0	0	1.87417	3.28707	RASD1;WNT3A;WNT8B;KCNK3		Transmission Across Chemical Synapses R-HSA-112315	8/234	0.018441	0.141301	0	0	2.50434	10.0003	KCNJ6;GAD1;CHRNA9;KCNJ15;GRIN2C;SLC6A1;SYN2;CACNA1E		Leptin influence on immune response	4/83	0.0298911	0.213508	0	0	3.56666	12.5197	CPT1A;OAS2;CD3E;MMP9
EGFR1 Signaling Pathway WP572	3/173	0.441033	0.513846	0	0	1.23668	1.01239	CAV1;MCF2;SH3GL2		Parathyroid hormone synthesis, secretion and action	3/104	0.18125	0.48101	0	0	2.08615	3.56289	EGR1;KL;BGLAP3		Constitutive Signaling By Aberrant PI3K In Cancer R-HSA-2219530	4/73	0.019729	0.141414	0	0	4.08487	16.0358	FGF17;KL;PIK3AP1;FGF4		Proximal tubule bicarbonate reclamation	2/20	0.0318209	0.224378	0	0	7.80693	26.9154	ATP1A4;ATP1A2
Tryptophan metabolism WP79	1/41	0.441237	0.513846	0	0	1.7514	1.43295	ALDH1A2		Insulin resistance	3/105	0.184775	0.481256	0	0	2.06563	3.48806	CPT1A;PPP1R3E;TRIB3		Signaling By Nuclear Receptors R-HSA-9006931	8/237	0.0197344	0.141414	0	0	2.4713	9.70081	CPT1A;NR5A2;CAV1;ALDH1A2;PMEPA1;MMP9;DHRS3;RUNX1		Phospholipase C-mediated cascade	3/50	0.0334177	0.22691	0	0	4.49075	15.2626	FGF17;KL;FGF4
TNF-alpha NF-kB Signaling Pathway WP246	3/180	0.466634	0.536629	0	0	1.18751	0.90513	CAV1;CAPN3;HSPB1		Transcriptional misregulation in cancer	4/159	0.187054	0.481256	0	0	1.81343	3.03995	LMO2;NUPR1;MMP9;RUNX1		RND1 GTPase Cycle R-HSA-9696273	3/41	0.0199281	0.141414	0	0	5.55594	21.755	CAV1;FAM83B;EPHA2		Interleukin-12-mediated signaling events	3/50	0.0334177	0.22691	0	0	4.49075	15.2626	EOMES;STAT4;CD3E
Notch Signaling Pathway WP29	1/46	0.47955	0.544674	0	0	1.55655	1.14392	DLL3		Leukocyte transendothelial migration	3/106	0.188318	0.481256	0	0	2.04551	3.41524	CLDN11;CLDN3;MMP9		RND2 GTPase Cycle R-HSA-9696270	3/41	0.0199281	0.141414	0	0	5.55594	21.755	CAV1;FAM83B;EPHA2		Nuclear receptor transcription pathway	3/50	0.0334177	0.22691	0	0	4.49075	15.2626	NR5A2;ESRRB;NR0B1
Selenium metabolism/Selenoproteins WP108	1/48	0.49413	0.55439	0	0	1.49022	1.05054	GPX2		Pantothenate and CoA biosynthesis	1/17	0.214345	0.54109	0	0	4.38185	6.74879	DPYS		RND3 GTPase Cycle R-HSA-9696264	3/41	0.0199281	0.141414	0	0	5.55594	21.755	CAV1;FAM83B;EPHA2		p38 MK2 pathway	2/21	0.0348486	0.227417	0	0	7.3958	24.8258	HSPB1;SFN
Complement and Coagulation Cascades WP449	1/52	0.52208	0.578691	0	0	1.37316	0.892465	SERPINE1		Basal cell carcinoma	2/63	0.222587	0.552808	0	0	2.30052	3.45639	WNT3A;WNT8B		Cell-Cell Communication R-HSA-1500931	5/111	0.0206188	0.141414	0	0	3.32734	12.9152	COL17A1;CLDN11;KIRREL2;CLDN3;NPHS1		Generation of second messenger molecules	2/21	0.0348486	0.227417	0	0	7.3958	24.8258	WAS;CD3E
Peptide GPCRs WP234	1/59	0.567336	0.620667	0	0	1.20717	0.684226	OXTR		MAPK signaling pathway	6/289	0.224328	0.552808	0	0	1.49043	2.22767	FGF17;HSPB1;CACNA1E;RASGRP1;EPHA2;FGF4		Phase II - Conjugation Of Compounds R-HSA-156580	4/74	0.0206312	0.141414	0	0	4.02638	15.6262	GSTM3;AS3MT;CHAC1;SULT6B1		Maturity onset diabetes of the young	2/21	0.0348486	0.227417	0	0	7.3958	24.8258	NR5A2;HNF1A
Wnt Signaling Pathway WP403	1/60	0.573442	0.620667	0	0	1.18667	0.659904	WNT3A		Cortisol synthesis and secretion	2/64	0.227779	0.554709	0	0	2.26334	3.34834	NR0B1;KCNK3		Activated Point Mutants Of FGFR2 R-HSA-2033519	2/16	0.0208526	0.141414	0	0	10.0388	38.8528	FGF17;FGF4		TAp63 pathway	3/51	0.0351463	0.227417	0	0	4.39705	14.7224	NQO1;GPX2;DHRS3
mRNA processing WP310	6/440	0.588207	0.629244	0	0	0.967148	0.513243	RBMXL2;ESRP2;OAS2;TLR5;D1PAS1;OASL2		Measles	3/118	0.232033	0.555926	0	0	1.83136	2.67539	DDX58;OAS2;CD3E		SHC-mediated cascade:FGFR3 R-HSA-5654704	2/16	0.0208526	0.141414	0	0	10.0388	38.8528	FGF17;FGF4		Pancreatic secretion	4/89	0.0372289	0.234727	0	0	3.31426	10.9061	PNLIPRP2;ATP1A4;ATP1A2;PLA2G5
PPAR signaling pathway WP2316	1/66	0.608315	0.643276	0	0	1.07692	0.535298	CPT1A		One carbon pool by folate	1/19	0.236336	0.555926	0	0	3.89473	5.61816	ALDH1L2		Na+/Cl- Dependent Neurotransmitter Transporters R-HSA-442660	2/16	0.0208526	0.141414	0	0	10.0388	38.8528	SLC6A7;SLC6A1		Neural crest differentiation	4/89	0.0372289	0.234727	0	0	3.31426	10.9061	CDH1;WNT3A;SNAI1;DLL3
Insulin Signaling WP65	2/159	0.657856	0.687759	0	0	0.891091	0.373161	EGR1;TRIB3		Pentose and glucuronate interconversions	1/19	0.236336	0.555926	0	0	3.89473	5.61816	KL		Voltage Gated Potassium Channels R-HSA-1296072	3/42	0.0212419	0.142417	0	0	5.41331	20.8509	KCNH3;KCNC2;KCNH1		Beta-alanine metabolism	2/22	0.0379831	0.234727	0	0	7.02578	22.9786	DPYS;GAD1
GPCRs, Other WP41	1/79	0.67442	0.697153	0	0	0.897063	0.353355	ADRB2		Viral myocarditis	2/67	0.2434	0.566109	0	0	2.15868	3.05032	CAV1;H2-T-PS		Collagen Chain Trimerization R-HSA-8948216	3/43	0.0226021	0.143908	0	0	5.27781	20.0014	COL17A1;COL9A1;COL6A5		Nephrin interactions	2/22	0.0379831	0.234727	0	0	7.02578	22.9786	KIRREL2;NPHS1
MicroRNAs in Cardiomyocyte Hypertrophy WP1560	1/82	0.68802	0.703309	0	0	0.863756	0.322991	WNT3A		Renin secretion	2/70	0.259062	0.594645	0	0	2.06324	2.7868	CLCA3B;ADRB2		Metabolism Of Lipids R-HSA-556833	16/651	0.0233844	0.143908	0	0	1.79178	6.72935	GPX2;CPT1A;SLC44A3;SLC44A4;CAV1;EPHX2;ALOX15;CIDEA;HSD17B14;PLA2G5;PLB1;LIPH;TRIB3;PLA2R1;PTGDS;PLA1A		Kit receptor signaling pathway	3/53	0.0387393	0.23674	0	0	4.2209	13.7217	SNAI1;JUNB;TBX2
Focal Adhesion WP85	2/182	0.728611	0.736618	0	0	0.776657	0.245901	CAV1;STYK1		Complement and coagulation cascades	2/71	0.264287	0.594645	0	0	2.03327	2.70572	SERPINE1;CLU		PI-3K cascade:FGFR3 R-HSA-5654710	2/17	0.0234156	0.143908	0	0	9.36921	35.1753	FGF17;FGF4		TSH regulation of gene expression	4/91	0.0398848	0.238646	0	0	3.23786	10.4316	EGR1;CAV1;GFRA2;LOR
Chemokine signaling pathway WP2292	1/154	0.888092	0.888092	0	0	0.45623	0.0541454	WAS		p53 signaling pathway	2/71	0.264287	0.594645	0	0	2.03327	2.70572	SERPINE1;SFN		Acyl Chain Remodelling Of PI R-HSA-1482922	2/17	0.0234156	0.143908	0	0	9.36921	35.1753	PLA2G5;PLA2R1		Interleukin-4 regulation of apoptosis	7/224	0.0402073	0.238646	0	0	2.27767	7.31975	ACAN;ALDH1A2;ALOX15;GBP2;RASGRP1;CTSC;KCNK3
										Cardiac muscle contraction	2/72	0.269511	0.59988	0	0	2.00416	2.62775	ATP1A4;ATP1A2		Phospholipase C-mediated Cascade; FGFR2 R-HSA-5654221	2/17	0.0234156	0.143908	0	0	9.36921	35.1753	FGF17;FGF4		Costimulation by the CD28 family	3/54	0.0406032	0.238646	0	0	4.138	13.2578	BTLA;TRIB3;CD3E
										MicroRNAs in cancer	4/190	0.279993	0.616579	0	0	1.50969	1.92182	WNT3A;ABCB1A;HOXD10;MMP9		Cellular Hexose Transport R-HSA-189200	2/17	0.0234156	0.143908	0	0	9.36921	35.1753	SLC2A10;SLC2A7		TWEAK regulation of gene expression	2/23	0.0412207	0.238646	0	0	6.69101	21.3364	SERPINE1;MMP9
										Epstein-Barr virus infection	4/195	0.295687	0.637731	0	0	1.46993	1.79104	DDX58;OAS2;CD3E;H2-T-PS		SHC-mediated cascade:FGFR4 R-HSA-5654719	2/17	0.0234156	0.143908	0	0	9.36921	35.1753	FGF17;FGF4		Lysosome vesicle biogenesis	2/23	0.0412207	0.238646	0	0	6.69101	21.3364	AP1M2;SH3GL2
										Collecting duct acid secretion	1/25	0.298691	0.637731	0	0	2.92049	3.52896	ATP6V0A4		Digestion And Absorption R-HSA-8963743	2/17	0.0234156	0.143908	0	0	9.36921	35.1753	PNLIPRP2;SLC2A5		Wnt signaling pathway and pluripotency	4/93	0.0426458	0.244325	0	0	3.1649	9.9847	WNT3A;ESRRB;NANOG;POU5F1
										Focal adhesion	4/196	0.29884	0.637731	0	0	1.46223	1.76615	COMP;CAV1;COL9A1;COL6A5		Phospholipid Metabolism R-HSA-1483257	7/200	0.0237859	0.144677	0	0	2.56288	9.58173	SLC44A3;SLC44A4;LIPH;PLA2G5;PLA2R1;PLB1;PLA1A		Basigin interactions	2/24	0.044558	0.250071	0	0	6.38667	19.8687	SLC7A7;CAV1
										Butanoate metabolism	1/26	0.308578	0.651791	0	0	2.80358	3.2964	GAD1		PI-3K cascade:FGFR4 R-HSA-5654720	2/18	0.0261006	0.152469	0	0	8.78335	32.0223	FGF17;FGF4		Oxidative stress	2/24	0.044558	0.250071	0	0	6.38667	19.8687	NQO1;JUNB
										Adrenergic signaling in cardiomyocytes	3/142	0.323395	0.67619	0	0	1.51399	1.70912	ATP1A4;ATP1A2;ADRB2		Acyl Chain Remodelling Of PG R-HSA-1482925	2/18	0.0261006	0.152469	0	0	8.78335	32.0223	PLA2G5;PLA2R1		Acyl chain remodelling of phosphatidylcholine	2/25	0.0479916	0.26134	0	0	6.10879	18.5508	PLA2G5;PLB1
										Cytokine-cytokine receptor interaction	4/208	0.336919	0.678099	0	0	1.37568	1.49663	EDAR;ACKR4;GDF3;NODAL		RA Biosynthesis Pathway R-HSA-5365859	2/18	0.0261006	0.152469	0	0	8.78335	32.0223	ALDH1A2;DHRS3		Retinol metabolism	2/25	0.0479916	0.26134	0	0	6.10879	18.5508	ALDH1A2;DHRS3
										Gap junction	2/85	0.337014	0.678099	0	0	1.68956	1.83761	TUBA3A;TUBA4A		FRS-mediated FGFR3 Signaling R-HSA-5654706	2/18	0.0261006	0.152469	0	0	8.78335	32.0223	FGF17;FGF4		Linoleic acid metabolism	2/25	0.0479916	0.26134	0	0	6.10879	18.5508	ALOX15;PLA2G5
										Prion diseases	1/29	0.337412	0.678099	0	0	2.50296	2.71934	EGR1		Ion Homeostasis R-HSA-5578775	3/46	0.0269606	0.155949	0	0	4.90912	17.7385	ATP1A4;ATP1A2;RYR3		TGF-beta signaling in development	2/26	0.051518	0.275096	0	0	5.85407	17.3622	TDGF1;NODAL
										Propanoate metabolism	1/29	0.337412	0.678099	0	0	2.50296	2.71934	LDHC		Formation Of Editosome R-HSA-75094	1/2	0.0279753	0.160247	0	0	70.1432	250.862	APOBEC2		Tight junction interactions	2/26	0.051518	0.275096	0	0	5.85407	17.3622	CLDN11;CLDN3
										Oxytocin signaling pathway	3/148	0.346475	0.689618	0	0	1.45107	1.53805	OXTR;KCNJ6;RYR3		FRS-mediated FGFR4 Signaling R-HSA-5654712	2/19	0.0289036	0.162411	0	0	8.26642	29.2944	FGF17;FGF4		T cell receptor signaling in naive CD4+ T cells	3/60	0.0527111	0.275849	0	0	3.70171	10.8939	WAS;CD3E;RASGRP1
										Morphine addiction	2/88	0.352366	0.692562	0	0	1.63046	1.70071	GABRP;KCNJ6		GABA Synthesis, Release, Reuptake And Degradation R-HSA-888590	2/19	0.0289036	0.162411	0	0	8.26642	29.2944	GAD1;SLC6A1		Calcium regulation in the cardiac cell	5/144	0.0535491	0.275849	0	0	2.53471	7.4195	ATP1A4;SFN;ADRB2;CACNA1E;RYR3
										Amoebiasis	2/89	0.357457	0.692562	0	0	1.61167	1.65799	HSPB1;SERPINB9B		Signaling By FGFR1 R-HSA-5654736	3/48	0.0300973	0.167523	0	0	4.69064	16.4328	FGF17;KL;FGF4		Peptide G-protein coupled receptors	5/145	0.054851	0.275849	0	0	2.51653	7.30582	OXTR;NPBWR1;ACKR4;F2RL1;TRH
										mTOR signaling pathway	3/151	0.357991	0.692562	0	0	1.42152	1.46025	DEPTOR;WNT3A;WNT8B		Interferon Alpha/Beta Signaling R-HSA-909733	3/49	0.0317346	0.172241	0	0	4.58852	15.832	EGR1;OAS2;GBP2		AP-1 transcription factor network	3/61	0.0548799	0.275849	0	0	3.63778	10.559	EGR1;JUNB;MMP9
										African trypanosomiasis	1/32	0.365046	0.69801	0	0	2.26052	2.278	F2RL1		Neurotransmitter Release Cycle R-HSA-112310	3/49	0.0317346	0.172241	0	0	4.58852	15.832	GAD1;SLC6A1;SYN2		Stathmin and breast cancer resistance to antimicrotubule agents	2/27	0.055134	0.275849	0	0	5.61973	16.2859	CD3E;TUBA4A
										Wnt signaling pathway	3/154	0.369479	0.69801	0	0	1.39314	1.3871	WNT3A;WNT8B;DKK1		Signaling By FGFR3 In Disease R-HSA-5655332	2/20	0.0318209	0.172241	0	0	7.80693	26.9154	FGF17;FGF4		Keratan sulfate/keratin metabolism	2/27	0.055134	0.275849	0	0	5.61973	16.2859	ACAN;B3GNT7
										T cell receptor signaling pathway	2/92	0.372639	0.69801	0	0	1.5578	1.53777	CD3E;RASGRP1		SHC-mediated cascade:FGFR2 R-HSA-5654699	2/21	0.0348486	0.183577	0	0	7.3958	24.8258	FGF17;FGF4		Arachidonate epoxygenase/epoxide hydrolase pathway	1/4	0.0551697	0.275849	0	0	23.3796	67.7386	EPHX2
										Glucagon signaling pathway	2/93	0.377667	0.69801	0	0	1.54063	1.50017	LDHC;CPT1A		Generation Of Second Messenger Molecules R-HSA-202433	2/21	0.0348486	0.183577	0	0	7.3958	24.8258	WAS;CD3E		Platelet activation, signaling and aggregation	6/193	0.0563653	0.277292	0	0	2.26254	6.50684	SERPINE1;LEFTY2;CLU;RASGRP1;TUBA4A;TTN
										Th17 cell differentiation	2/93	0.377667	0.69801	0	0	1.54063	1.50017	CD3E;RUNX1		Nephrin Family Interactions R-HSA-373753	2/21	0.0348486	0.183577	0	0	7.3958	24.8258	KIRREL2;NPHS1		BDNF signaling pathway	7/242	0.0564667	0.277292	0	0	2.10199	6.04134	EGR1;NQO1;SERPINE1;HSPB1;JUNB;DKK1;CLU
										Alanine, aspartate and glutamate metabolism	1/34	0.382827	0.69896	0	0	2.12338	2.03881	GAD1		PI-3K cascade:FGFR2 R-HSA-5654695	2/22	0.0379831	0.198319	0	0	7.02578	22.9786	FGF17;FGF4		Pancreatic beta-cell development regulation	2/28	0.0588363	0.283859	0	0	5.40341	15.3079	NR5A2;HNF1A
										Chagas disease (American trypanosomiasis)	2/96	0.392651	0.69896	0	0	1.49132	1.39414	SERPINE1;CD3E		Assembly Of Collagen Fibrils And Other Multimeric Structures R-HSA-2022090	3/54	0.0406032	0.209657	0	0	4.138	13.2578	COL9A1;COL6A5;MMP9		Ovarian infertility genes	2/28	0.0588363	0.283859	0	0	5.40341	15.3079	EGR1;ZP3
										Glycerophospholipid metabolism	2/96	0.392651	0.69896	0	0	1.49132	1.39414	PLA2G5;PLB1		Downstream Signaling Of Activated FGFR3 R-HSA-5654708	2/23	0.0412207	0.209657	0	0	6.69101	21.3364	FGF17;FGF4		Amino acid transport across the plasma membrane	2/29	0.0626219	0.290915	0	0	5.20312	14.416	SLC7A7;SLC7A3
										Melanogenesis	2/97	0.397609	0.69896	0	0	1.47557	1.3609	WNT3A;WNT8B		FRS-mediated FGFR2 Signaling R-HSA-5654700	2/23	0.0412207	0.209657	0	0	6.69101	21.3364	FGF17;FGF4		Inwardly rectifying potassium channels	2/29	0.0626219	0.290915	0	0	5.20312	14.416	KCNJ6;KCNJ15
										cGMP-PKG signaling pathway	3/162	0.399907	0.69896	0	0	1.32271	1.21229	ATP1A4;ATP1A2;ADRB2		Estrogen Biosynthesis R-HSA-193144	1/3	0.0416687	0.210124	0	0	35.0705	111.454	HSD17B14		Myc repressed pathway	3/65	0.063972	0.290915	0	0	3.40265	9.35493	NDRG2;CLU;DKK1
										AGE-RAGE signaling pathway in diabetic complications	2/99	0.407469	0.69896	0	0	1.44506	1.29736	EGR1;SERPINE1		Costimulation By CD28 Family R-HSA-388841	3/55	0.0425116	0.211437	0	0	4.0583	12.816	BTLA;TRIB3;CD3E		Signaling by TGF-beta receptor complex	3/66	0.0663469	0.290915	0	0	3.34853	9.08408	SERPINE1;PMEPA1;JUNB
										TNF signaling pathway	2/99	0.407469	0.69896	0	0	1.44506	1.29736	JUNB;MMP9		Gene Silencing By RNA R-HSA-211000	4/93	0.0426458	0.211437	0	0	3.1649	9.9847	PIWIL2;TDRD12;MOV10L1;FKBP6		Serotonin HTR1 group and FOS pathway	2/30	0.0664877	0.290915	0	0	5.01714	13.6001	HTR1B;RASGRP1
										Pyruvate metabolism	1/37	0.408571	0.69896	0	0	1.94625	1.74207	LDHC		Basigin Interactions R-HSA-210991	2/24	0.044558	0.217266	0	0	6.38667	19.8687	SLC7A7;CAV1		Signaling by FGFR1 mutants	2/30	0.0664877	0.290915	0	0	5.01714	13.6001	FGF17;FGF4
										Thyroid cancer	1/37	0.408571	0.69896	0	0	1.94625	1.74207	CDH1		Downstream Signaling Of Activated FGFR4 R-HSA-5654716	2/24	0.044558	0.217266	0	0	6.38667	19.8687	FGF17;FGF4		Cysteine and methionine metabolism	2/30	0.0664877	0.290915	0	0	5.01714	13.6001	LDHC;DNMT3L
										Inflammatory mediator regulation of TRP channels	2/101	0.41725	0.707957	0	0	1.41577	1.23748	F2RL1;TRPV1		Keratan Sulfate Biosynthesis R-HSA-2022854	2/25	0.0479916	0.23209	0	0	6.10879	18.5508	ACAN;B3GNT7		Activation of RAS in B cells	1/5	0.0684809	0.290915	0	0	17.5341	47.0125	RASGRP1
										Ferroptosis	1/39	0.425135	0.709702	0	0	1.84369	1.577	ALOX15		Acyl Chain Remodelling Of PE R-HSA-1482839	2/26	0.051518	0.239339	0	0	5.85407	17.3622	PLA2G5;PLA2R1		Vasopressin-like receptors	1/5	0.0684809	0.290915	0	0	17.5341	47.0125	OXTR
										Malaria	1/39	0.425135	0.709702	0	0	1.84369	1.577	COMP		Tight Junction Interactions R-HSA-420029	2/26	0.051518	0.239339	0	0	5.85407	17.3622	CLDN11;CLDN3		HIV-induced T cell apoptosis	1/5	0.0684809	0.290915	0	0	17.5341	47.0125	CD3E
										Graft-versus-host disease	1/40	0.433243	0.717451	0	0	1.79636	1.50258	H2-T-PS		WNT Ligand Biogenesis And Trafficking R-HSA-3238698	2/26	0.051518	0.239339	0	0	5.85407	17.3622	WNT3A;WNT8B		Klotho-mediated ligand binding	1/5	0.0684809	0.290915	0	0	17.5341	47.0125	KL
										Fatty acid degradation	1/41	0.441237	0.724889	0	0	1.7514	1.43295	CPT1A		PI5P, PP2A And IER3 Regulate PI3K/AKT Signaling R-HSA-6811558	4/99	0.051559	0.239339	0	0	2.96444	8.78965	FGF17;KL;PIK3AP1;FGF4		NOSTRIN-mediated endothelial NOS trafficking	1/5	0.0684809	0.290915	0	0	17.5341	47.0125	CAV1
										Allograft rejection	1/42	0.449118	0.725272	0	0	1.70863	1.3677	H2-T-PS		PI3K/AKT Signaling In Cancer R-HSA-2219528	4/100	0.053136	0.239339	0	0	2.93346	8.60943	FGF17;KL;PIK3AP1;FGF4		Phagosome	4/109	0.0684898	0.290915	0	0	2.68125	7.18863	COMP;ATP6V0A4;PLA2R1;TUBA4A
										Cytosolic DNA-sensing pathway	1/42	0.449118	0.725272	0	0	1.70863	1.3677	DDX58		Biological Oxidations R-HSA-211859	5/144	0.0535491	0.239339	0	0	2.53471	7.4195	GSTM3;AS3MT;CHAC1;SULT6B1;CBR3		Bacterial invasion of epithelial cells	3/67	0.0687618	0.290915	0	0	3.2961	8.82402	CDH1;CAV1;WAS
										Autoimmune thyroid disease	1/43	0.456889	0.725272	0	0	1.66789	1.30649	H2-T-PS		Synthesis Of PC R-HSA-1483191	2/27	0.055134	0.239339	0	0	5.61973	16.2859	SLC44A3;SLC44A4		Gastric acid secretion	3/67	0.0687618	0.290915	0	0	3.2961	8.82402	ATP1A4;KCNJ15;ATP1A2
										Axon guidance	3/178	0.45937	0.725272	0	0	1.20116	0.934377	NTNG1;NTNG2;EPHA2		VEGFR2 Mediated Vascular Permeability R-HSA-5218920	2/27	0.055134	0.239339	0	0	5.61973	16.2859	CAV1;TRIB3		Myocyte adrenergic pathway	3/67	0.0687618	0.290915	0	0	3.2961	8.82402	KCNJ6;ADRB2;RYR3
										Alcoholism	2/110	0.460205	0.725272	0	0	1.29742	1.0069	ADORA2B;GRIN2C		Biosynthesis Of Maresins R-HSA-9018682	1/4	0.0551697	0.239339	0	0	23.3796	67.7386	EPHX2		Primary immunodeficiency	2/31	0.0704306	0.294502	0	0	4.84398	12.8517	AIRE;CD3E
										Endocytosis	4/250	0.469266	0.725272	0	0	1.13927	0.861957	CAV1;WAS;H2-T-PS;SH3GL2		Digestion Of Dietary Lipid R-HSA-192456	1/4	0.0551697	0.239339	0	0	23.3796	67.7386	PNLIPRP2		Adherens junction cell adhesion	3/68	0.0712161	0.294502	0	0	3.24529	8.57417	CDH1;WAS;SNAI1
										Glutamatergic synapse	2/112	0.4695	0.725272	0	0	1.27375	0.963064	GRM2;GRIN2C		Synthesis Of Epoxy (EET) And Dihydroxyeicosatrienoic Acids (DHET) R-HSA-2142670	1/4	0.0551697	0.239339	0	0	23.3796	67.7386	EPHX2		Melanoma	3/68	0.0712161	0.294502	0	0	3.24529	8.57417	FGF17;CDH1;FGF4
										Thyroid hormone signaling pathway	2/112	0.4695	0.725272	0	0	1.27375	0.963064	ATP1A4;ATP1A2		mRNA Editing R-HSA-75072	1/4	0.0551697	0.239339	0	0	23.3796	67.7386	APOBEC2		Generic transcription pathway	5/158	0.0734247	0.301076	0	0	2.30175	6.011	NR5A2;SERPINE1;ESRRB;NR0B1;JUNB
										ABC transporters	1/47	0.486892	0.735668	0	0	1.52266	1.09588	ABCB1A		Intestinal Absorption R-HSA-8963676	1/4	0.0551697	0.239339	0	0	23.3796	67.7386	SLC2A5		HIF-2-alpha transcription factor network	2/32	0.0744478	0.301076	0	0	4.68236	12.1632	SERPINE1;POU5F1
										Amino sugar and nucleotide sugar metabolism	1/47	0.486892	0.735668	0	0	1.52266	1.09588	CYB5R2		Lipid Particle Organization R-HSA-8964572	1/4	0.0551697	0.239339	0	0	23.3796	67.7386	CIDEA		Interleukin-23-mediated signaling events	2/32	0.0744478	0.301076	0	0	4.68236	12.1632	STAT4;CD3E
										Type II diabetes mellitus	1/47	0.486892	0.735668	0	0	1.52266	1.09588	CACNA1E		Immune System R-HSA-168256	30/1570	0.0572843	0.242751	0	0	1.3895	3.9736	PGLYRP3;PELI3;ALOX15;WAS;NLRC4;CD3E;SLC2A5;CLU;RASGRP1;RNF213;STAT4;BTLA;ATP6V0A4;LGALS9;GBP2;AP1M2;CTSC;SH3GL2;EGR1;BTN1A1;IRAK3;MMP9;EDAR;SPSB1;BIN2;OAS2;NANOG;TRIB3;PIK3AP1;TLR5		SLC26 family multifunctional anion exchangers	1/6	0.081605	0.327204	0	0	14.0268	35.1494	SLC26A9
										Necroptosis	2/118	0.496798	0.741159	0	0	1.20763	0.844824	ALOX15;STAT4		Peptide Ligand-Binding Receptors R-HSA-375276	5/147	0.0575092	0.242751	0	0	2.48092	7.08505	OXTR;NPBWR1;ACKR4;F2RL1;TRH		FRA pathway	2/34	0.0826934	0.327204	0	0	4.38943	10.9412	JUNB;MMP9
										Amyotrophic lateral sclerosis (ALS)	1/49	0.501267	0.741159	0	0	1.45913	1.0077	GRIN2C		Fatty Acid Metabolism R-HSA-8978868	5/147	0.0575092	0.242751	0	0	2.48092	7.08505	CPT1A;GPX2;EPHX2;ALOX15;PTGDS		MAPK/TRK pathway	2/34	0.0826934	0.327204	0	0	4.38943	10.9412	EGR1;TRPV1
										Notch signaling pathway	1/49	0.501267	0.741159	0	0	1.45913	1.0077	DLL3		Metabolism R-HSA-1430728	34/1820	0.0581138	0.242751	0	0	1.35967	3.86874	SLC44A3;SLC44A4;KCNC2;DPYS;RPL10L;ALOX15;HSD17B14;PLA2G5;ALDH1L2;CACNA1E;PLB1;LDHC;ACAN;AS3MT;LIPH;SLC19A3;CHAC1;PTGDS;CBR3;GSTM3;NQO1;GPX2;CPT1A;BHMT2;CAV1;EPHX2;CIDEA;SLC6A7;B3GNT7;CHDH;TRIB3;PLA2R1;SULT6B1;PLA1A		Adaptive immune system	11/486	0.0848708	0.333421	0	0	1.63642	4.03644	SPSB1;CDH1;BTLA;WAS;TRIB3;PIK3AP1;CD3E;RASGRP1;AP1M2;CTSC;SH3GL2
										Glycosaminoglycan biosynthesis	1/52	0.52208	0.762671	0	0	1.37316	0.892465	B3GNT7		Activation Of G Protein Gated Potassium Channels R-HSA-1296041	2/28	0.0588363	0.242751	0	0	5.40341	15.3079	KCNJ6;KCNJ15		Ion transport by P-type ATPases	2/36	0.0912025	0.343478	0	0	4.13097	9.89232	ATP1A4;ATP1A2
										Estrogen signaling pathway	2/124	0.523185	0.762671	0	0	1.14802	0.743709	KCNJ6;MMP9		Downstream Signaling Of Activated FGFR2 R-HSA-5654696	2/28	0.0588363	0.242751	0	0	5.40341	15.3079	FGF17;FGF4		Dissolution of fibrin clot	1/7	0.0945446	0.343478	0	0	11.6887	27.5699	SERPINE1
										Regulation of lipolysis in adipocytes	1/54	0.535472	0.765144	0	0	1.32126	0.825268	ADRB2		Negative Regulation Of FGFR3 Signaling R-HSA-5654732	2/28	0.0588363	0.242751	0	0	5.40341	15.3079	FGF17;FGF4		Transport of nucleosides and free purine and pyrimidine bases across the plasma membrane	1/7	0.0945446	0.343478	0	0	11.6887	27.5699	SLC28A1
										Taste transduction	1/54	0.535472	0.765144	0	0	1.32126	0.825268	HTR1B		FGFR1 Mutant Receptor Activation R-HSA-1839124	2/29	0.0626219	0.254806	0	0	5.20312	14.416	FGF17;FGF4		Endothelial NOS activation	1/7	0.0945446	0.343478	0	0	11.6887	27.5699	CAV1
										Vascular smooth muscle contraction	2/127	0.536026	0.765144	0	0	1.12036	0.698625	ADORA2B;PLA2G5		Negative Regulation Of FGFR4 Signaling R-HSA-5654733	2/29	0.0626219	0.254806	0	0	5.20312	14.416	FGF17;FGF4		Vitamin A uptake in enterocytes	1/7	0.0945446	0.343478	0	0	11.6887	27.5699	PLB1
										Pyrimidine metabolism	1/55	0.542027	0.765144	0	0	1.29675	0.794182	DPYS		Antimicrobial Peptides R-HSA-6803157	2/30	0.0664877	0.25572	0	0	5.01714	13.6001	PGLYRP3;CLU		Estrogen metabolism	1/7	0.0945446	0.343478	0	0	11.6887	27.5699	NQO1
										Human immunodeficiency virus 1 infection	3/202	0.543363	0.765144	0	0	1.05548	0.643818	CD3E;H2-T-PS;AP1M2		Keratan Sulfate/Keratin Metabolism R-HSA-1638074	2/30	0.0664877	0.25572	0	0	5.01714	13.6001	ACAN;B3GNT7		FGFR3b ligand binding and activation	1/7	0.0945446	0.343478	0	0	11.6887	27.5699	FGF17
										Spliceosome	2/130	0.548627	0.767337	0	0	1.094	0.656764	RBMXL2;MAGOHB		Acetylcholine Inhibits Contraction Of Outer Hair Cells R-HSA-9667769	1/5	0.0684809	0.25572	0	0	17.5341	47.0125	CHRNA9		Lck and Fyn tyrosine kinases in initiation of T cell receptor activation	1/7	0.0945446	0.343478	0	0	11.6887	27.5699	CD3E
										VEGF signaling pathway	1/57	0.554861	0.769249	0	0	1.25036	0.736509	HSPB1		Biosynthesis Of E-series 18(S)-resolvins R-HSA-9018896	1/5	0.0684809	0.25572	0	0	17.5341	47.0125	ALOX15		Negative regulation of the PI3K/Akt network	1/7	0.0945446	0.343478	0	0	11.6887	27.5699	TRIB3
										Endometrial cancer	1/58	0.561143	0.769249	0	0	1.22838	0.709736	CDH1		Butyrophilin (BTN) Family Interactions R-HSA-8851680	1/5	0.0684809	0.25572	0	0	17.5341	47.0125	BTN1A1		ALK in cardiac myocytes	2/37	0.0955492	0.343478	0	0	4.01281	9.42254	NOG;HNF1A
										Glycerolipid metabolism	1/58	0.561143	0.769249	0	0	1.22838	0.709736	PNLIPRP2		RUNX1 Regulates Expression Of Components Of Tight Junctions R-HSA-8935964	1/5	0.0684809	0.25572	0	0	17.5341	47.0125	RUNX1		Urokinase-type plasminogen activator (uPA) and uPAR-mediated signaling	2/37	0.0955492	0.343478	0	0	4.01281	9.42254	SERPINE1;MMP9
										Regulation of actin cytoskeleton	3/211	0.57286	0.772051	0	0	1.00952	0.562416	FGF17;WAS;FGF4		RUNX1 Regulates Transcription Of Genes Involved In BCR Signaling R-HSA-8939245	1/5	0.0684809	0.25572	0	0	17.5341	47.0125	RUNX1		Gastrin pathway	2/37	0.0955492	0.343478	0	0	4.01281	9.42254	SERPINE1;MMP9
										Ubiquitin mediated proteolysis	2/138	0.581044	0.772051	0	0	1.02938	0.558879	UBA1Y;AIRE		RUNX1 Regulates Transcription Of Genes Involved In Interleukin Signaling R-HSA-8939247	1/5	0.0684809	0.25572	0	0	17.5341	47.0125	RUNX1		Interleukin-12/STAT4 pathway	2/37	0.0955492	0.343478	0	0	4.01281	9.42254	STAT4;CD3E
										Retrograde endocannabinoid signaling	2/139	0.584974	0.772051	0	0	1.02183	0.547894	GABRP;KCNJ6		Signaling By Membrane-Tethered Fusions Of PDGFRA Or PDGFRB R-HSA-9673768	1/5	0.0684809	0.25572	0	0	17.5341	47.0125	BIN2		Signaling by FGFR in disease	4/124	0.0985417	0.350157	0	0	2.34497	5.43394	FGF17;KL;TRIB3;FGF4
										Long-term potentiation	1/63	0.591249	0.772051	0	0	1.12914	0.593383	GRIN2C		Terminal Pathway Of Complement R-HSA-166665	1/5	0.0684809	0.25572	0	0	17.5341	47.0125	CLU		Bladder cancer	2/38	0.099954	0.350157	0	0	3.90122	8.98469	CDH1;MMP9
										Mitophagy	1/63	0.591249	0.772051	0	0	1.12914	0.593383	TFEB		Vitamin B1 (Thiamin) Metabolism R-HSA-196819	1/5	0.0684809	0.25572	0	0	17.5341	47.0125	SLC19A3		Striated muscle contraction	2/38	0.099954	0.350157	0	0	3.90122	8.98469	TNNT1;TTN
										Influenza A	2/142	0.5966	0.772051	0	0	0.99984	0.516426	DDX58;OAS2		MET Interacts With TNS Proteins R-HSA-8875513	1/5	0.0684809	0.25572	0	0	17.5341	47.0125	TNS4		Immunoregulatory interactions between a lymphoid and a non-lymphoid cell	2/38	0.099954	0.350157	0	0	3.90122	8.98469	CDH1;CD3E
										Acute myeloid leukemia	1/64	0.597019	0.772051	0	0	1.11118	0.573155	RUNX1		NOSTRIN Mediated eNOS Trafficking R-HSA-203641	1/5	0.0684809	0.25572	0	0	17.5341	47.0125	CAV1		SMAD2/3 nuclear pathway	3/79	0.100668	0.350427	0	0	2.7746	6.37028	SERPINE1;FOXH1;RUNX1
										Amphetamine addiction	1/64	0.597019	0.772051	0	0	1.11118	0.573155	GRIN2C		Amino Acid Transport Across Plasma Membrane R-HSA-352230	2/31	0.0704306	0.259713	0	0	4.84398	12.8517	SLC7A7;SLC7A3		Immune system signaling by interferons, interleukins, prolactin, and growth hormones	6/226	0.101353	0.350593	0	0	1.92112	4.39772	EGR1;DDX58;OAS2;PELI3;IRAK3;GBP2
										Human T-cell leukemia virus 1 infection	3/220	0.601146	0.772051	0	0	0.967369	0.492311	EGR1;CD3E;H2-T-PS		TP53 Regulates Transcription Of Cell Death Genes R-HSA-5633008	2/31	0.0704306	0.259713	0	0	4.84398	12.8517	NLRC4;BCL2L14		Regulation of NFAT transcription factors	2/39	0.104414	0.358924	0	0	3.79566	8.57588	EGR1;JUNB
										Glycolysis / Gluconeogenesis	1/65	0.602707	0.772051	0	0	1.09378	0.55381	LDHC		FGFR2 Mutant Receptor Activation R-HSA-1839126	2/32	0.0744478	0.264544	0	0	4.68236	12.1632	FGF17;FGF4		Sulfation biotransformation reaction	1/8	0.107302	0.360319	0	0	10.0185	22.3624	SULT6B1
										Tuberculosis	2/144	0.604214	0.772051	0	0	0.985694	0.496619	ATP6V0A4;PLA2R1		Lysosome Vesicle Biogenesis R-HSA-432720	2/32	0.0744478	0.264544	0	0	4.68236	12.1632	AP1M2;SH3GL2		Gene expression regulation in early pancreatic precursor cells	1/8	0.107302	0.360319	0	0	10.0185	22.3624	NR5A2
										Rheumatoid arthritis	1/67	0.613844	0.774291	0	0	1.06057	0.517575	ATP6V0A4		Ion Channel Transport R-HSA-983712	5/159	0.0749795	0.264544	0	0	2.28673	5.92386	ATP1A4;ATP6V0A4;ATP1A2;TRPV1;RYR3		Import of palmitoyl-CoA into the mitochondrial matrix	1/8	0.107302	0.360319	0	0	10.0185	22.3624	CPT1A
										Adipocytokine signaling pathway	1/68	0.619295	0.774291	0	0	1.04471	0.500597	CPT1A		PIP3 Activates AKT Signaling R-HSA-1257604	7/259	0.0750995	0.264544	0	0	1.95912	5.07205	FGF17;EGR1;KL;SNAI1;TRIB3;PIK3AP1;FGF4		Interferon signaling	4/128	0.107441	0.360319	0	0	2.26904	5.0618	EGR1;DDX58;OAS2;GBP2
										Antigen processing and presentation	1/69	0.624669	0.774291	0	0	1.02931	0.484325	H2-T-PS		Platelet Degranulation R-HSA-114608	4/113	0.0759717	0.264544	0	0	2.58253	6.65619	SERPINE1;CLU;LEFTY2;TUBA4A		Class B GPCRs (secretin family receptors)	3/83	0.112408	0.364278	0	0	2.63553	5.76028	WNT3A;ADM2;WNT8B
										B cell receptor signaling pathway	1/69	0.624669	0.774291	0	0	1.02931	0.484325	PIK3AP1		Signaling By WNT In Cancer R-HSA-4791275	2/33	0.0785363	0.264544	0	0	4.53117	11.5282	WNT3A;DKK1		MHC class II antigen presentation	3/83	0.112408	0.364278	0	0	2.63553	5.76028	SH3GL2;AP1M2;CTSC
										PPAR signaling pathway	1/69	0.624669	0.774291	0	0	1.02931	0.484325	CPT1A		Inwardly Rectifying K+ Channels R-HSA-1296065	2/33	0.0785363	0.264544	0	0	4.53117	11.5282	KCNJ6;KCNJ15		Transcriptional activity of SMAD2/SMAD3-SMAD4 heterotrimer	2/41	0.113492	0.364278	0	0	3.60078	7.8354	SERPINE1;JUNB
										IL-17 signaling pathway	1/72	0.640343	0.788993	0	0	0.985726	0.43939	MMP9		Negative Regulation Of FGFR2 Signaling R-HSA-5654727	2/33	0.0785363	0.264544	0	0	4.53117	11.5282	FGF17;FGF4		Cell differentiation by G alpha (i/o) pathway inferred from mouse Neuro2A model	2/42	0.118104	0.364278	0	0	3.51065	7.49941	HTR1B;RASGRP1
										Chronic myeloid leukemia	1/76	0.660229	0.808683	0	0	0.933035	0.387367	RUNX1		RHOG GTPase Cycle R-HSA-9013408	3/71	0.0788103	0.264544	0	0	3.10182	7.88082	CAV1;MCF2;EPHA2		HNF3B pathway	2/42	0.118104	0.364278	0	0	3.51065	7.49941	CPT1A;HNF1A
										Alzheimer disease	2/161	0.664552	0.80919	0	0	0.879826	0.359534	GRIN2C;RYR3		Cardiac Conduction R-HSA-5576891	4/115	0.0798606	0.264544	0	0	2.53583	6.40925	ATP1A4;ATP1A2;RYR3;KCNK3		Lipid digestion, mobilization, and transport	2/42	0.118104	0.364278	0	0	3.51065	7.49941	PNLIPRP2;CAV1
										Hematopoietic cell lineage	1/78	0.669757	0.810758	0	0	0.908742	0.364261	CD3E		OAS Antiviral Response R-HSA-8983711	1/6	0.081605	0.264544	0	0	14.0268	35.1494	OAS2		Adrenoceptors	1/9	0.119881	0.364278	0	0	8.76594	18.5948	ADRB2
										Cellular senescence	2/165	0.677626	0.812466	0	0	0.858125	0.333947	SERPINE1;H2-T-PS		Biosynthesis Of EPA-derived SPMs R-HSA-9018679	1/6	0.081605	0.264544	0	0	14.0268	35.1494	ALOX15		Bicarbonate transporters	1/9	0.119881	0.364278	0	0	8.76594	18.5948	SLC4A5
										Toll-like receptor signaling pathway	1/80	0.679018	0.812466	0	0	0.885679	0.342854	TLR5		RUNX1 Regulates Estrogen Receptor Mediated Transcription R-HSA-8931987	1/6	0.081605	0.264544	0	0	14.0268	35.1494	RUNX1		CTL mediated immune response against target cells	1/9	0.119881	0.364278	0	0	8.76594	18.5948	CD3E
										Peroxisome	1/81	0.683551	0.81319	0	0	0.874581	0.332738	EPHX2		RUNX1 Regulates Transcription Of Genes Involved In WNT Signaling R-HSA-8939256	1/6	0.081605	0.264544	0	0	14.0268	35.1494	RUNX1		Calcitonin-like ligand receptors	1/9	0.119881	0.364278	0	0	8.76594	18.5948	ADM2
										Hypertrophic cardiomyopathy (HCM)	1/83	0.692426	0.814867	0	0	0.853195	0.313595	TTN		RUNX1 Regulates Transcription Of Genes Involved In Differentiation Of Keratinocytes R-HSA-8939242	1/6	0.081605	0.264544	0	0	14.0268	35.1494	RUNX1		Calcium-activated potassium channels	1/9	0.119881	0.364278	0	0	8.76594	18.5948	KCNN3
										Fc gamma R-mediated phagocytosis	1/84	0.69677	0.814867	0	0	0.842888	0.304535	WAS		RUNX1 Regulates Transcription Of Genes Involved In Differentiation Of Myeloid Cells R-HSA-8939246	1/6	0.081605	0.264544	0	0	14.0268	35.1494	RUNX1		Type I hemidesmosome assembly	1/9	0.119881	0.364278	0	0	8.76594	18.5948	COL17A1
										NF-kappa B signaling pathway	1/84	0.69677	0.814867	0	0	0.842888	0.304535	DDX58		Choline Catabolism R-HSA-6798163	1/6	0.081605	0.264544	0	0	14.0268	35.1494	CHDH		cAMP receptor, G-protein-independent pathways inferred from amoeba model	1/9	0.119881	0.364278	0	0	8.76594	18.5948	STAT4
										GnRH signaling pathway	1/85	0.701053	0.815269	0	0	0.832827	0.295797	EGR1		Defective CHST6 Causes MCDC1 R-HSA-3656225	1/6	0.081605	0.264544	0	0	14.0268	35.1494	ACAN		Inhibition of matrix metalloproteinases	1/9	0.119881	0.364278	0	0	8.76594	18.5948	MMP9
										Dilated cardiomyopathy (DCM)	1/87	0.709438	0.820412	0	0	0.813407	0.279228	TTN		Signaling By LRP5 Mutants R-HSA-5339717	1/6	0.081605	0.264544	0	0	14.0268	35.1494	DKK1		Interleukin-17 signaling pathway	1/9	0.119881	0.364278	0	0	8.76594	18.5948	CD3E
										Huntington disease	2/182	0.728611	0.833273	0	0	0.776657	0.245901	DNAH10;DNAH8		Erythrocytes Take Up Carbon Dioxide And Release Oxygen R-HSA-1237044	1/6	0.081605	0.264544	0	0	14.0268	35.1494	CYB5R2		Nef-mediated downregulation of MHC class I complex cell surface expression	1/9	0.119881	0.364278	0	0	8.76594	18.5948	AP1M2
										Viral carcinogenesis	2/182	0.728611	0.833273	0	0	0.776657	0.245901	H2-T-PS;D1PAS1		Suppression Of Apoptosis R-HSA-9635465	1/6	0.081605	0.264544	0	0	14.0268	35.1494	RNF213		PI3K/AKT signalling	1/9	0.119881	0.364278	0	0	8.76594	18.5948	TRIB3
										mRNA surveillance pathway	1/93	0.733212	0.833928	0	0	0.760213	0.235909	MAGOHB		Vasopressin-like Receptors R-HSA-388479	1/6	0.081605	0.264544	0	0	14.0268	35.1494	OXTR		Signaling by FGFR mutants	2/44	0.127465	0.37697	0	0	3.34326	6.88682	FGF17;FGF4
										Prostate cancer	1/95	0.740697	0.837838	0	0	0.743991	0.223318	MMP9		Glutathione Conjugation R-HSA-156590	2/34	0.0826934	0.266607	0	0	4.38943	10.9412	GSTM3;CHAC1		Post-translational regulation of adherens junction stability and disassembly	2/45	0.13221	0.37697	0	0	3.26541	6.60712	MEP1B;CDH1
										Longevity regulating pathway	1/101	0.761919	0.85629	0	0	0.699217	0.190128	KL		Response To Elevated Platelet Cytosolic Ca2+ R-HSA-76005	4/117	0.0838465	0.268856	0	0	2.49079	6.17409	SERPINE1;CLU;LEFTY2;TUBA4A		Alanine and aspartate metabolism	1/10	0.132282	0.37697	0	0	7.7917	15.7612	GAD1
										HIF-1 signaling pathway	1/102	0.765283	0.85629	0	0	0.692272	0.185189	SERPINE1		Signaling By TGFB Family Members R-HSA-9006936	4/118	0.0858755	0.273873	0	0	2.46886	6.06071	SERPINE1;FOXH1;NOG;PMEPA1		Apoptotic cleavage of cell adhesion proteins	1/10	0.132282	0.37697	0	0	7.7917	15.7612	CDH1
										Osteoclast differentiation	1/110	0.790546	0.878389	0	0	0.641299	0.150725	JUNB		Signaling By FGFR1 In Disease R-HSA-5655302	2/35	0.0869164	0.275703	0	0	4.25628	10.3973	FGF17;FGF4		Reversal of insulin resistance by leptin	1/10	0.132282	0.37697	0	0	7.7917	15.7612	CPT1A
										Cholinergic synapse	1/112	0.796426	0.878389	0	0	0.629704	0.143334	KCNJ6		Regulation Of Beta-Cell Development R-HSA-186712	2/36	0.0912025	0.287533	0	0	4.13097	9.89232	NR5A2;HNF1A		T helper cell surface molecules	1/10	0.132282	0.37697	0	0	7.7917	15.7612	CD3E
										Oxidative phosphorylation	1/116	0.807696	0.878389	0	0	0.607723	0.129791	ATP6V0A4		Defective B4GALT1 Causes B4GALT1-CDG (CDG-2d) R-HSA-3656244	1/7	0.0945446	0.287533	0	0	11.6887	27.5699	ACAN		Cystic fibrosis transmembrane conductance regulator (CFTR) and beta 2 adrenergic receptor (b2AR) pathway	1/10	0.132282	0.37697	0	0	7.7917	15.7612	ADRB2
										Neurotrophin signaling pathway	1/117	0.810415	0.878389	0	0	0.602465	0.126644	IRAK3		Defective ST3GAL3 Causes MCT12 And EIEE15 R-HSA-3656243	1/7	0.0945446	0.287533	0	0	11.6887	27.5699	ACAN		Taurine and hypotaurine metabolism	1/10	0.132282	0.37697	0	0	7.7917	15.7612	GAD1
										AMPK signaling pathway	1/122	0.823444	0.878389	0	0	0.577477	0.112181	CPT1A		Signaling By RNF43 Mutants R-HSA-5340588	1/7	0.0945446	0.287533	0	0	11.6887	27.5699	WNT3A		Zinc influx into cells by the SLC39 gene family	1/10	0.132282	0.37697	0	0	7.7917	15.7612	SLC39A4
										Cell cycle	1/122	0.823444	0.878389	0	0	0.577477	0.112181	SFN		FGFR3b Ligand Binding And Activation R-HSA-190371	1/7	0.0945446	0.287533	0	0	11.6887	27.5699	FGF17		IKK complex recruitment by IRAK1	1/10	0.132282	0.37697	0	0	7.7917	15.7612	PELI3
										Platelet activation	1/122	0.823444	0.878389	0	0	0.577477	0.112181	RASGRP1		TP53 Regulates Transcription Of Caspase Activators And Caspases R-HSA-6803207	1/7	0.0945446	0.287533	0	0	11.6887	27.5699	NLRC4		Keratan sulfate degradation	1/10	0.132282	0.37697	0	0	7.7917	15.7612	ACAN
										FoxO signaling pathway	1/127	0.83558	0.878389	0	0	0.554472	0.0995995	KLF2		Translocation Of ZAP-70 To Immunological Synapse R-HSA-202430	1/7	0.0945446	0.287533	0	0	11.6887	27.5699	CD3E		Nucleotide G-protein coupled receptors (GPCRs)	1/10	0.132282	0.37697	0	0	7.7917	15.7612	ADORA2B
										Parkinson disease	1/127	0.83558	0.878389	0	0	0.554472	0.0995995	UBA1Y		Interaction With Cumulus Cells And Zona Pellucida R-HSA-2534343	1/7	0.0945446	0.287533	0	0	11.6887	27.5699	ZP3		Mitochondrial pathway of apoptosis: BH3-only Bcl-2 family	3/91	0.137327	0.38531	0	0	2.39533	4.75566	ADORA2B;CAPN3;CTSC
										Autophagy	1/128	0.837905	0.878389	0	0	0.550089	0.0972833	DEPTOR		ESR-mediated Signaling R-HSA-8939211	5/173	0.0985858	0.298285	0	0	2.09522	4.85428	NR5A2;CAV1;PMEPA1;MMP9;RUNX1		Integrated breast cancer pathway	4/142	0.141235	0.38531	0	0	2.03793	3.9889	EDAR;CDH1;JAKMIP1;CCNB1IP1
										Purine metabolism	1/128	0.837905	0.878389	0	0	0.550089	0.0972833	GUCY2G		Signaling By FGFR3 R-HSA-5654741	2/38	0.099954	0.299355	0	0	3.90122	8.98469	FGF17;FGF4		Presenilin action in Notch and Wnt signaling	2/47	0.141815	0.38531	0	0	3.12008	6.09423	HNF1A;DKK1
										Relaxin signaling pathway	1/128	0.837905	0.878389	0	0	0.550089	0.0972833	MMP9		Signaling By FGFR4 R-HSA-5654743	2/38	0.099954	0.299355	0	0	3.90122	8.98469	FGF17;FGF4		Arf6 integrin-mediated signaling pathway	2/47	0.141815	0.38531	0	0	3.12008	6.09423	CDH1;ADRB2
										Dopaminergic synapse	1/129	0.840198	0.878389	0	0	0.545774	0.095029	KCNJ6		Visual Phototransduction R-HSA-2187338	3/80	0.103555	0.307322	0	0	2.73848	6.20992	PLB1;RLBP1;DHRS3		Phospholipase C epsilon pathway	1/11	0.144509	0.38531	0	0	7.0123	13.5647	ADRB2
										JAK-STAT signaling pathway	1/132	0.846883	0.878766	0	0	0.533224	0.0886177	STAT4		Cell Junction Organization R-HSA-446728	3/81	0.106474	0.307322	0	0	2.70328	6.05496	CLDN11;COL17A1;CLDN3		Pyrimidine catabolism	1/11	0.144509	0.38531	0	0	7.0123	13.5647	DPYS
										Insulin signaling pathway	1/133	0.849049	0.878766	0	0	0.529168	0.086592	PPP1R3E		Organic Cation Transport R-HSA-549127	1/8	0.107302	0.307322	0	0	10.0185	22.3624	RUNX1		SRF and microRNAs in smooth muscle differentiation and proliferation	1/11	0.144509	0.38531	0	0	7.0123	13.5647	MYOCD
										Phospholipase D signaling pathway	1/142	0.867217	0.893104	0	0	0.495248	0.0705561	GRM2		Axonal Growth Inhibition (RHOA Activation) R-HSA-193634	1/8	0.107302	0.307322	0	0	10.0185	22.3624	MCF2		SUMOylation as a mechanism to modulate CtBP-dependent gene responses	1/11	0.144509	0.38531	0	0	7.0123	13.5647	CDH1
										Chemokine signaling pathway	1/158	0.894295	0.914947	0	0	0.444549	0.0496647	WAS		Ca2+ Activated K+ Channels R-HSA-1296052	1/8	0.107302	0.307322	0	0	10.0185	22.3624	KCNN3		Tandem pore domain potassium channels	1/11	0.144509	0.38531	0	0	7.0123	13.5647	KCNK3
										RNA transport	1/160	0.897267	0.914947	0	0	0.438929	0.0475807	MAGOHB		RUNX1 And FOXP3 Control Development Of Regulatory T Lymphocytes (Tregs) R-HSA-8877330	1/8	0.107302	0.307322	0	0	10.0185	22.3624	RUNX1		Hormone-sensitive lipase (HSL)-mediated triacylglycerol hydrolysis	1/11	0.144509	0.38531	0	0	7.0123	13.5647	CAV1
										Kaposi sarcoma-associated herpesvirus infection	1/178	0.920528	0.934065	0	0	0.394065	0.0326317	H2-T-PS		Regulation Of Gene Expression In Early Pancreatic Precursor Cells R-HSA-210747	1/8	0.107302	0.307322	0	0	10.0185	22.3624	NR5A2		NF-kappaB activation through FADD/RIP-1 pathway	1/11	0.144509	0.38531	0	0	7.0123	13.5647	DDX58
										Olfactory transduction	1/195	0.937647	0.946795	0	0	0.359337	0.0231346	OLFR985		Interleukin-23 Signaling R-HSA-9020933	1/8	0.107302	0.307322	0	0	10.0185	22.3624	STAT4		Osteopontin signaling	1/11	0.144509	0.38531	0	0	7.0123	13.5647	MMP9
										Thermogenesis	1/214	0.952463	0.954457	0	0	0.327084	0.0159304	CPT1A		Multifunctional Anion Exchangers R-HSA-427601	1/8	0.107302	0.307322	0	0	10.0185	22.3624	SLC26A9		Innate immune system	5/197	0.146524	0.38531	0	0	1.83191	3.5183	DDX58;PELI3;IRAK3;NLRC4;TLR5
										Human cytomegalovirus infection	1/217	0.954457	0.954457	0	0	0.32251	0.0150332	H2-T-PS		Interleukin-2 Family Signaling R-HSA-451927	2/40	0.108928	0.31047	0	0	3.69566	8.19354	STAT4;LGALS9		T cell receptor signaling in naive CD8+ T cells	2/48	0.146673	0.38531	0	0	3.05215	5.85877	CD3E;RASGRP1
																				Activation Of GABAB Receptors R-HSA-991365	2/41	0.113492	0.317173	0	0	3.60078	7.8354	KCNJ6;KCNJ15		Viral myocarditis	2/48	0.146673	0.38531	0	0	3.05215	5.85877	CAV1;MYH13
																				Signaling By FGFR2 In Disease R-HSA-5655253	2/41	0.113492	0.317173	0	0	3.60078	7.8354	FGF17;FGF4		Glutathione metabolism	2/48	0.146673	0.38531	0	0	3.05215	5.85877	GSTM3;GPX2
																				Muscle Contraction R-HSA-397014	5/181	0.113565	0.317173	0	0	1.99947	4.34962	TNNT1;ATP1A4;ATP1A2;RYR3;KCNK3		Cell adhesion molecules (CAMs)	3/94	0.147118	0.38531	0	0	2.31614	4.43892	CLDN11;CLDN3;CDH1
																				RAC2 GTPase Cycle R-HSA-9013404	3/84	0.115421	0.317173	0	0	2.60291	5.62012	CAV1;MCF2;EPHA2		Pathways in cancer	7/310	0.149871	0.39066	0	0	1.6267	3.08743	FGF17;CDH1;WNT3A;WNT8B;MMP9;RUNX1;FGF4
																				MHC Class II Antigen Presentation R-HSA-2132295	3/85	0.118465	0.317173	0	0	2.57109	5.48449	SH3GL2;AP1M2;CTSC		Androgen receptor regulation of biosynthesis and transcription	2/49	0.151564	0.391362	0	0	2.98712	5.63594	EGR1;NR0B1
																				G Alpha (I) Signaling Events R-HSA-418594	6/237	0.119587	0.317173	0	0	1.82899	3.88425	GRM2;HCAR1;NPBWR1;ACKR4;HTR1B;HTR5A		Muscle contraction	2/49	0.151564	0.391362	0	0	2.98712	5.63594	TNNT1;TTN
																				Adrenoceptors R-HSA-390696	1/9	0.119881	0.317173	0	0	8.76594	18.5948	ADRB2		GABA A and B receptor activation	2/50	0.156487	0.393198	0	0	2.92479	5.42487	KCNJ6;KCNJ15
																				Phosphorylation Of CD3 And TCR Zeta Chains R-HSA-202427	1/9	0.119881	0.317173	0	0	8.76594	18.5948	CD3E		BMP signaling and regulation	1/12	0.156564	0.393198	0	0	6.37462	11.8204	NOG
																				Calcitonin-like Ligand Receptors R-HSA-419812	1/9	0.119881	0.317173	0	0	8.76594	18.5948	ADM2		Dopamine neurotransmitter release cycle	1/12	0.156564	0.393198	0	0	6.37462	11.8204	SYN2
																				Creatine Metabolism R-HSA-71288	1/9	0.119881	0.317173	0	0	8.76594	18.5948	SLC6A7		MAP kinase downregulation by phosphorylation of MEK1 by Cdk5/p35	1/12	0.156564	0.393198	0	0	6.37462	11.8204	EGR1
																				FGFR2b Ligand Binding And Activation R-HSA-190377	1/9	0.119881	0.317173	0	0	8.76594	18.5948	FGFBP1		Nucleotide-like (purinergic) G-protein coupled receptors	1/12	0.156564	0.393198	0	0	6.37462	11.8204	ADORA2B
																				Synthesis Of 5-Eicosatetraenoic Acids R-HSA-2142688	1/9	0.119881	0.317173	0	0	8.76594	18.5948	GPX2		Opening of calcium channels triggered by depolarization of the presynaptic terminal	1/12	0.156564	0.393198	0	0	6.37462	11.8204	CACNA1E
																				TP53 Regulates Transcription Of Additional Cell Death Genes With Uncertain Roles In P53-Dependent Apoptosis R-HSA-6803205	1/9	0.119881	0.317173	0	0	8.76594	18.5948	BCL2L14		Interleukin-2 signaling pathway	14/735	0.158643	0.396607	0	0	1.37059	2.52339	EOMES;SERPINE1;LAPTM5;AOAH;TRH;TRPV1;RASGRP1;TTN;GZMK;SLC7A7;XPNPEP2;STAT4;SFN;CTSC
																				Type I Hemidesmosome Assembly R-HSA-446107	1/9	0.119881	0.317173	0	0	8.76594	18.5948	COL17A1		Axon guidance	7/317	0.162183	0.403623	0	0	1.58961	2.89154	NTNG1;SPTA1;COL9A1;COL6A5;GFRA2;SH3GL2;EPHA2
																				p75NTR Regulates Axonogenesis R-HSA-193697	1/9	0.119881	0.317173	0	0	8.76594	18.5948	MCF2		Integrin signaling pathway	4/151	0.164911	0.404575	0	0	1.91261	3.44719	CAV1;TSPAN17;WAS;CAPN3
																				Nef Mediated Downregulation Of MHC Class I Complex Cell Surface Expression R-HSA-164940	1/9	0.119881	0.317173	0	0	8.76594	18.5948	AP1M2		RAGE pathway	2/52	0.16642	0.404575	0	0	2.80762	5.03474	SERPINE1;MMP9
																				Class B/2 (Secretin Family Receptors) R-HSA-373080	3/86	0.121538	0.320122	0	0	2.54003	5.35319	WNT3A;ADM2;WNT8B		Platelet amyloid precursor protein pathway	1/13	0.16845	0.404575	0	0	5.84321	10.4074	SERPINE1
																				RAC3 GTPase Cycle R-HSA-9013423	3/87	0.12464	0.325388	0	0	2.50971	5.22604	CAV1;MCF2;EPHA2		T cell activation co-stimulatory signal	1/13	0.16845	0.404575	0	0	5.84321	10.4074	CD3E
																				SLC Transporter Disorders R-HSA-5619102	3/87	0.12464	0.325388	0	0	2.50971	5.22604	SLC7A7;SLC2A10;SLC39A4		TRAF3-dependent IRF activation pathway	1/13	0.16845	0.404575	0	0	5.84321	10.4074	DDX58
																				Intracellular Signaling By Second Messengers R-HSA-9006925	7/296	0.126648	0.329174	0	0	1.70627	3.52573	FGF17;EGR1;KL;SNAI1;TRIB3;PIK3AP1;FGF4		Glycosaminoglycan biosynthesis: keratan sulfate	1/13	0.16845	0.404575	0	0	5.84321	10.4074	B3GNT7
																				Pyrimidine Catabolism R-HSA-73621	1/10	0.132282	0.332113	0	0	7.7917	15.7612	DPYS		Inflammasomes	1/13	0.16845	0.404575	0	0	5.84321	10.4074	NLRC4
																				Bicarbonate Transporters R-HSA-425381	1/10	0.132282	0.332113	0	0	7.7917	15.7612	SLC4A5		Keap1-Nrf2 pathway	1/13	0.16845	0.404575	0	0	5.84321	10.4074	NQO1
																				RUNX3 Regulates p14-ARF R-HSA-8951936	1/10	0.132282	0.332113	0	0	7.7917	15.7612	RUNX1		Basal cell carcinoma	2/54	0.176459	0.419885	0	0	2.69947	4.68268	WNT3A;WNT8B
																				Cohesin Loading Onto Chromatin R-HSA-2470946	1/10	0.132282	0.332113	0	0	7.7917	15.7612	PMEPA1		Acetylcholine binding and downstream events	1/14	0.180169	0.419885	0	0	5.39356	9.24382	CHRNA9
																				Highly Calcium Permeable Postsynaptic Nicotinic Acetylcholine Receptors R-HSA-629594	1/10	0.132282	0.332113	0	0	7.7917	15.7612	CHRNA9		Retrograde neurotrophin signaling	1/14	0.180169	0.419885	0	0	5.39356	9.24382	SH3GL2
																				IRAK1 Recruits IKK Complex R-HSA-937039	1/10	0.132282	0.332113	0	0	7.7917	15.7612	PELI3		Stress induction of HSP regulation	1/14	0.180169	0.419885	0	0	5.39356	9.24382	HSPB1
																				Zinc Influx Into Cells By SLC39 Gene Family R-HSA-442380	1/10	0.132282	0.332113	0	0	7.7917	15.7612	SLC39A4		Validated nuclear estrogen receptor beta network	1/14	0.180169	0.419885	0	0	5.39356	9.24382	NR0B1
																				Interleukin-21 Signaling R-HSA-9020958	1/10	0.132282	0.332113	0	0	7.7917	15.7612	STAT4		Fibrinolysis pathway	1/14	0.180169	0.419885	0	0	5.39356	9.24382	SERPINE1
																				MAPK Family Signaling Cascades R-HSA-5683057	7/300	0.133086	0.332716	0	0	1.68276	3.39371	SPTA1;FGF17;KL;HSPB1;GFRA2;RASGRP1;FGF4		Inhibition of T cell receptor signaling by activated Csk	1/14	0.180169	0.419885	0	0	5.39356	9.24382	CD3E
																				VEGFA-VEGFR2 Pathway R-HSA-4420097	3/91	0.137327	0.340433	0	0	2.39533	4.75566	CAV1;HSPB1;TRIB3		Ion channel transport	2/55	0.181513	0.421234	0	0	2.64845	4.51938	ATP1A4;ATP1A2
																				Interleukin-4 And Interleukin-13 Signaling R-HSA-6785807	3/91	0.137327	0.340433	0	0	2.39533	4.75566	ALOX15;NANOG;MMP9		Metapathway biotransformation	3/105	0.184775	0.425535	0	0	2.06563	3.48806	GSTM3;EPHX2;SULT6B1
																				Reproduction R-HSA-1474165	3/92	0.140566	0.342411	0	0	2.36834	4.64687	PMEPA1;ZP3;FKBP6		Circadian rhythm	2/57	0.191685	0.425535	0	0	2.55198	4.21562	CPT1A;SERPINE1
																				Organic Cation/Anion/Zwitterion Transport R-HSA-549132	1/11	0.144509	0.342411	0	0	7.0123	13.5647	RUNX1		Clathrin derived vesicle budding	2/57	0.191685	0.425535	0	0	2.55198	4.21562	SH3GL2;AP1M2
																				PD-1 Signaling R-HSA-389948	1/11	0.144509	0.342411	0	0	7.0123	13.5647	CD3E		Pantothenate and CoA biosynthesis	1/15	0.191723	0.425535	0	0	5.00815	8.27199	DPYS
																				Carnitine Metabolism R-HSA-200425	1/11	0.144509	0.342411	0	0	7.0123	13.5647	CPT1A		Acyl chain remodelling of phosphatidylinositol	1/15	0.191723	0.425535	0	0	5.00815	8.27199	PLA2G5
																				Diseases Associated With Visual Transduction R-HSA-2474795	1/11	0.144509	0.342411	0	0	7.0123	13.5647	RLBP1		Rap1 signaling	1/15	0.191723	0.425535	0	0	5.00815	8.27199	RASGRP1
																				Dissolution Of Fibrin Clot R-HSA-75205	1/11	0.144509	0.342411	0	0	7.0123	13.5647	SERPINE1		Biogenic amine biosynthesis	1/15	0.191723	0.425535	0	0	5.00815	8.27199	GAD1
																				Establishment Of Sister Chromatid Cohesion R-HSA-2468052	1/11	0.144509	0.342411	0	0	7.0123	13.5647	PMEPA1		Serotonin receptor 2 and ELK-SRF/GATA4 signaling	1/15	0.191723	0.425535	0	0	5.00815	8.27199	RASGRP1
																				Tandem Pore Domain Potassium Channels R-HSA-1296346	1/11	0.144509	0.342411	0	0	7.0123	13.5647	KCNK3		Control of cell cycle and breast tumor growth by estrogen-responsive protein Efp	1/15	0.191723	0.425535	0	0	5.00815	8.27199	SFN
																				Transport Of Nucleosides And Free Purine And Pyrimidine Bases Across Plasma Membrane R-HSA-83936	1/11	0.144509	0.342411	0	0	7.0123	13.5647	SLC28A1		PD-1 signaling	1/15	0.191723	0.425535	0	0	5.00815	8.27199	CD3E
																				eNOS Activation R-HSA-203615	1/11	0.144509	0.342411	0	0	7.0123	13.5647	CAV1		Leukocyte transendothelial migration	3/107	0.191878	0.425535	0	0	2.02578	3.34435	CLDN11;CLDN3;MMP9
																				Keratan Sulfate Degradation R-HSA-2022857	1/11	0.144509	0.342411	0	0	7.0123	13.5647	ACAN		G alpha (s) signaling events	3/109	0.199048	0.439665	0	0	1.98743	3.20812	ADORA2B;ADM2;ADRB2
																				EPH-ephrin Mediated Repulsion Of Cells R-HSA-3928665	2/48	0.146673	0.344769	0	0	3.05215	5.85877	MMP9;EPHA2		Post-chaperonin tubulin folding pathway	1/16	0.203114	0.441552	0	0	4.67412	7.4505	TUBA4A
																				Transcriptional Regulation Of Granulopoiesis R-HSA-9616222	2/48	0.146673	0.344769	0	0	3.05215	5.85877	KLF5;RUNX1		Acyl chain remodelling of phosphatidylserine	1/16	0.203114	0.441552	0	0	4.67412	7.4505	PLA2G5
																				Meiotic Synapsis R-HSA-1221632	2/49	0.151564	0.354852	0	0	2.98712	5.63594	PMEPA1;FKBP6		TP53 network	1/16	0.203114	0.441552	0	0	4.67412	7.4505	OTX2
																				Ion Transport By P-type ATPases R-HSA-936837	2/50	0.156487	0.359428	0	0	2.92479	5.42487	ATP1A4;ATP1A2		Interleukin-9 regulation of target genes	1/16	0.203114	0.441552	0	0	4.67412	7.4505	JUNB
																				Nucleotide-like (Purinergic) Receptors R-HSA-418038	1/12	0.156564	0.359428	0	0	6.37462	11.8204	ADORA2B		Endochondral ossification	2/61	0.212233	0.451685	0	0	2.37866	3.68708	ACAN;MMP9
																				Presynaptic Depolarization And Calcium Channel Opening R-HSA-112308	1/12	0.156564	0.359428	0	0	6.37462	11.8204	CACNA1E		Acyl chain remodelling of phosphatidylglycerol	1/17	0.214345	0.451685	0	0	4.38185	6.74879	PLA2G5
																				Glutathione Synthesis And Recycling R-HSA-174403	1/12	0.156564	0.359428	0	0	6.37462	11.8204	CHAC1		Cell to cell adhesion signaling	1/17	0.214345	0.451685	0	0	4.38185	6.74879	CDH1
																				Interleukin-35 Signaling R-HSA-8984722	1/12	0.156564	0.359428	0	0	6.37462	11.8204	STAT4		TRAF6-mediated IRF7 activation	1/17	0.214345	0.451685	0	0	4.38185	6.74879	DDX58
																				RAF/MAP Kinase Cascade R-HSA-5673001	6/258	0.158501	0.362463	0	0	1.67545	3.08617	SPTA1;FGF17;KL;GFRA2;RASGRP1;FGF4		Tob role in T-cell activation	1/17	0.214345	0.451685	0	0	4.38185	6.74879	CD3E
																				Adaptive Immune System R-HSA-1280218	12/613	0.159541	0.363434	0	0	1.40839	2.58503	SPSB1;RNF213;BTN1A1;BTLA;WAS;TRIB3;PIK3AP1;CD3E;RASGRP1;AP1M2;CTSC;SH3GL2		Unblocking of NMDA receptor, glutamate binding and activation	1/17	0.214345	0.451685	0	0	4.38185	6.74879	GRIN2C
																				Signaling By PDGF R-HSA-186797	2/52	0.16642	0.372231	0	0	2.80762	5.03474	COL9A1;COL6A5		Gene expression regulation in pancreatic beta cells	1/17	0.214345	0.451685	0	0	4.38185	6.74879	HNF1A
																				MAPK1/MAPK3 Signaling R-HSA-5684996	6/262	0.166476	0.372231	0	0	1.64906	2.9566	SPTA1;FGF17;KL;GFRA2;RASGRP1;FGF4		Nitric oxide metabolism	1/17	0.214345	0.451685	0	0	4.38185	6.74879	CAV1
																				Signaling By VEGF R-HSA-194138	3/100	0.167343	0.372231	0	0	2.17245	3.88372	CAV1;HSPB1;TRIB3		T cell receptor regulation of apoptosis	10/534	0.223475	0.455809	0	0	1.34333	2.01292	EGR1;NQO1;ADORA2B;PRUNE2;ADRB2;PLA2R1;CD3E;JUNB;CLU;RASGRP1
																				Acetylcholine Binding And Downstream Events R-HSA-181431	1/13	0.16845	0.372231	0	0	5.84321	10.4074	CHRNA9		Interleukin-1 signaling pathway	3/116	0.224613	0.455809	0	0	1.8639	2.7835	PELI3;HSPB1;IRAK3
																				SARS-CoV-2 Targets Host Intracellular Signaling And Regulatory Pathways R-HSA-9755779	1/13	0.16845	0.372231	0	0	5.84321	10.4074	CAV1		Activated AMPK stimulation of fatty-acid oxidation in muscle	1/18	0.225418	0.455809	0	0	4.12396	6.14387	CPT1A
																				Digestion R-HSA-8935690	1/13	0.16845	0.372231	0	0	5.84321	10.4074	PNLIPRP2		Alpha-linolenic acid metabolism	1/18	0.225418	0.455809	0	0	4.12396	6.14387	PLA2G5
																				Methylation R-HSA-156581	1/13	0.16845	0.372231	0	0	5.84321	10.4074	AS3MT		Blood clotting cascade	1/18	0.225418	0.455809	0	0	4.12396	6.14387	SERPINE1
																				Mitotic Telophase/Cytokinesis R-HSA-68884	1/13	0.16845	0.372231	0	0	5.84321	10.4074	PMEPA1		Serotonin receptor 4/6/7 and NR3C signaling	1/18	0.225418	0.455809	0	0	4.12396	6.14387	EGR1
																				RHOJ GTPase Cycle R-HSA-9013409	2/53	0.171427	0.375992	0	0	2.75248	4.85427	CAV1;WAS		Class C GPCRs (metabotropic glutamate and pheromone receptors)	1/18	0.225418	0.455809	0	0	4.12396	6.14387	GRM2
																				Golgi Associated Vesicle Biogenesis R-HSA-432722	2/53	0.171427	0.375992	0	0	2.75248	4.85427	SH3GL2;AP1M2		Corticosteroids and cardioprotection	1/18	0.225418	0.455809	0	0	4.12396	6.14387	ADRB2
																				Cell Surface Interactions At Vascular Wall R-HSA-202733	3/103	0.177744	0.386544	0	0	2.10708	3.63979	SLC7A7;EPCAM;CAV1		Eicosanoid biosynthesis	1/18	0.225418	0.455809	0	0	4.12396	6.14387	PTGDS
																				Rap1 Signaling R-HSA-392517	1/14	0.180169	0.386544	0	0	5.39356	9.24382	RASGRP1		GATA3-mediated activation of Th2 cytokine expression	1/18	0.225418	0.455809	0	0	4.12396	6.14387	JUNB
																				Class C/3 (Metabotropic Glutamate/Pheromone Receptors) R-HSA-420499	1/14	0.180169	0.386544	0	0	5.39356	9.24382	GRM2		ID regulation of gene expression	1/18	0.225418	0.455809	0	0	4.12396	6.14387	MMP9
																				Retrograde Neurotrophin Signaling R-HSA-177504	1/14	0.180169	0.386544	0	0	5.39356	9.24382	SH3GL2		MAPK cascade role in angiogenesis	2/64	0.227779	0.456634	0	0	2.26334	3.34834	WAS;MMP9
																				Synthesis Of Leukotrienes (LT) And Eoxins (EX) R-HSA-2142691	1/14	0.180169	0.386544	0	0	5.39356	9.24382	ALOX15		Toll-like receptor signaling pathway regulation	3/117	0.228317	0.456634	0	0	1.84749	2.72877	PELI3;IRAK3;TLR5
																				Synthesis Of Prostaglandins (PG) And Thromboxanes (TX) R-HSA-2162123	1/14	0.180169	0.386544	0	0	5.39356	9.24382	PTGDS		Notch signaling pathway	3/117	0.228317	0.456634	0	0	1.84749	2.72877	NRARP;TMPRSS11D;DLL3
																				Cell-cell Junction Organization R-HSA-421270	2/56	0.186589	0.397428	0	0	2.59932	4.36386	CLDN11;CLDN3		Hemostasis pathway	8/414	0.231063	0.460452	0	0	1.38598	2.03055	SLC7A7;CAV1;SERPINE1;LEFTY2;CLU;RASGRP1;TUBA4A;TTN
																				GABA Receptor Activation R-HSA-977443	2/56	0.186589	0.397428	0	0	2.59932	4.36386	KCNJ6;KCNJ15		Glycolysis and gluconeogenesis	2/65	0.232979	0.460938	0	0	2.22735	3.24481	LDHC;SLC2A5
																				Signaling By Activin R-HSA-1502540	1/15	0.191723	0.401446	0	0	5.00815	8.27199	FOXH1		Activation of matrix metalloproteinases	1/19	0.236336	0.460938	0	0	3.89473	5.61816	MMP9
																				InlB-mediated Entry Of Listeria Monocytogenes Into Host Cell R-HSA-8875360	1/15	0.191723	0.401446	0	0	5.00815	8.27199	SH3GL2		Ras activation upon calcium influx through NMDA receptor	1/19	0.236336	0.460938	0	0	3.89473	5.61816	GRIN2C
																				Metabolism Of Folate And Pterines R-HSA-196757	1/15	0.191723	0.401446	0	0	5.00815	8.27199	ALDH1L2		Type 1 diabetes mellitus	1/19	0.236336	0.460938	0	0	3.89473	5.61816	GAD1
																				Metabolism Of Nitric Oxide: NOS3 Activation And Regulation R-HSA-202131	1/15	0.191723	0.401446	0	0	5.00815	8.27199	CAV1		Lissencephaly gene (LIS1) in neuronal migration and development	1/19	0.236336	0.460938	0	0	3.89473	5.61816	DNAH8
																				Estrogen-dependent Gene Expression R-HSA-9018519	3/107	0.191878	0.401446	0	0	2.02578	3.34435	NR5A2;PMEPA1;RUNX1		MAL role in Rho-mediated activation of SRF	1/19	0.236336	0.460938	0	0	3.89473	5.61816	HNF1A
																				Regulation Of PTEN Gene Transcription R-HSA-8943724	2/59	0.201929	0.4195	0	0	2.46228	3.93925	EGR1;SNAI1		NOD signaling pathway	2/66	0.238187	0.462907	0	0	2.19247	3.14555	NLRP12;NLRC4
																				Signaling By FGFR In Disease R-HSA-1226099	2/59	0.201929	0.4195	0	0	2.46228	3.93925	FGF17;FGF4		Signaling by PDGF	3/120	0.239497	0.463815	0	0	1.79994	2.5725	COL9A1;TRIB3;COL6A5
																				Cytosolic Sulfonation Of Small Molecules R-HSA-156584	1/16	0.203114	0.420481	0	0	4.67412	7.4505	SULT6B1		Hedgehog signaling pathway	2/67	0.2434	0.468637	0	0	2.15868	3.05032	WNT3A;WNT8B
																				ADORA2B Mediated Anti-Inflammatory Cytokine Production R-HSA-9660821	3/113	0.213574	0.434583	0	0	1.91491	2.95619	ADORA2B;ADM2;ADRB2		Gastrin-CREB signaling pathway via PKC and MAPK	4/179	0.245997	0.468637	0	0	1.60515	2.25112	OXTR;F2RL1;TRH;RASGRP1
																				Phase 4 - Resting Membrane Potential R-HSA-5576886	1/17	0.214345	0.434583	0	0	4.38185	6.74879	KCNK3		CD28-dependent PI3K/Akt signaling	1/20	0.2471	0.468637	0	0	3.68963	5.15796	TRIB3
																				Regulation Of RUNX1 Expression And Activity R-HSA-8934593	1/17	0.214345	0.434583	0	0	4.38185	6.74879	RUNX1		Golgi-associated vesicle biogenesis	1/20	0.2471	0.468637	0	0	3.68963	5.15796	SH3GL2
																				Regulation Of Gene Expression In Beta Cells R-HSA-210745	1/17	0.214345	0.434583	0	0	4.38185	6.74879	HNF1A		Hypoxia and p53 in the cardiovascular system	1/20	0.2471	0.468637	0	0	3.68963	5.15796	NQO1
																				FOXO-mediated Transcription Of Cell Cycle Genes R-HSA-9617828	1/17	0.214345	0.434583	0	0	4.38185	6.74879	CAV1		Nicotine activity on dopaminergic neurons	1/20	0.2471	0.468637	0	0	3.68963	5.15796	KCNK3
																				Nef-mediated Downmodulation Of Cell Surface Receptors By Recruitment To Clathrin Adapters R-HSA-164938	1/17	0.214345	0.434583	0	0	4.38185	6.74879	AP1M2		MAPK signaling pathway	6/300	0.24959	0.471733	0	0	1.43416	1.99052	FGF17;HSPB1;PLA2G5;CACNA1E;RASGRP1;FGF4
																				Signaling By MET R-HSA-6806834	2/62	0.217405	0.437489	0	0	2.33894	3.56921	TNS4;SH3GL2		p73 transcription factor network	2/69	0.253838	0.476535	0	0	2.0941	2.87114	SERPINE1;SFN
																				Cytokine Signaling In Immune System R-HSA-1280215	11/593	0.217719	0.437489	0	0	1.33094	2.02909	EDAR;EGR1;OAS2;PELI3;ALOX15;STAT4;NANOG;IRAK3;LGALS9;GBP2;MMP9		Tight junction	3/124	0.254541	0.476535	0	0	1.74022	2.38113	CLDN11;CLDN3;MYH13
																				Diseases Of Signal Transduction By Growth Factor Receptors And Second Messengers R-HSA-5663202	8/409	0.221646	0.437489	0	0	1.40349	2.1146	FGF17;KL;RNF213;BIN2;WNT3A;PIK3AP1;DKK1;FGF4		TRAF6 mediated NF-kB activation	1/21	0.257712	0.476535	0	0	3.50503	4.75252	DDX58
																				RAC1 GTPase Cycle R-HSA-9013149	4/171	0.221894	0.437489	0	0	1.68247	2.53306	CAV1;MCF2;WAS;EPHA2		E-cadherin keratinocyte pathway	1/21	0.257712	0.476535	0	0	3.50503	4.75252	CDH1
																				Circadian Clock R-HSA-400253	2/63	0.222587	0.437489	0	0	2.30052	3.45639	CPT1A;SERPINE1		Matrix metalloproteinases	1/21	0.257712	0.476535	0	0	3.50503	4.75252	MMP9
																				Integrin Cell Surface Interactions R-HSA-216083	2/63	0.222587	0.437489	0	0	2.30052	3.45639	COMP;COL9A1		Nitric oxide signaling pathway	1/21	0.257712	0.476535	0	0	3.50503	4.75252	GRIN2C
																				Neurotransmitter Receptors And Postsynaptic Signal Transmission R-HSA-112314	4/172	0.224873	0.437489	0	0	1.6724	2.4956	KCNJ6;CHRNA9;KCNJ15;GRIN2C		Signaling events mediated by VEGFR1 and VEGFR2	2/70	0.259062	0.476535	0	0	2.06324	2.7868	CAV1;MYOF
																				Post-chaperonin Tubulin Folding Pathway R-HSA-389977	1/18	0.225418	0.437489	0	0	4.12396	6.14387	TUBA4A		Cardiac muscle contraction	2/70	0.259062	0.476535	0	0	2.06324	2.7868	ATP1A4;ATP1A2
																				RORA Activates Gene Expression R-HSA-1368082	1/18	0.225418	0.437489	0	0	4.12396	6.14387	CPT1A		Interferon-gamma signaling pathway	2/71	0.264287	0.479678	0	0	2.03327	2.70572	OAS2;GBP2
																				Serotonin Neurotransmitter Release Cycle R-HSA-181429	1/18	0.225418	0.437489	0	0	4.12396	6.14387	SYN2		Dorso-ventral axis formation	1/22	0.268176	0.479678	0	0	3.33802	4.39321	PIWIL2
																				Fertilization R-HSA-1187000	1/18	0.225418	0.437489	0	0	4.12396	6.14387	ZP3		Tumor suppressor Arf inhibits ribosomal biogenesis	1/22	0.268176	0.479678	0	0	3.33802	4.39321	TBX2
																				Triglyceride Catabolism R-HSA-163560	1/18	0.225418	0.437489	0	0	4.12396	6.14387	CAV1		Eicosanoid metabolism	1/22	0.268176	0.479678	0	0	3.33802	4.39321	EPHX2
																				Inflammasomes R-HSA-622312	1/18	0.225418	0.437489	0	0	4.12396	6.14387	NLRC4		Mitochondrial fatty acid beta-oxidation	1/22	0.268176	0.479678	0	0	3.33802	4.39321	CPT1A
																				Signaling By PDGFR In Disease R-HSA-9671555	1/19	0.236336	0.45568	0	0	3.89473	5.61816	BIN2		Regular glucocorticoid receptor pathway	2/72	0.269511	0.479678	0	0	2.00416	2.62775	EGR1;SFN
																				Listeria Monocytogenes Entry Into Host Cells R-HSA-8876384	1/19	0.236336	0.45568	0	0	3.89473	5.61816	SH3GL2		Wnt/calcium/cyclic GMP pathway	2/72	0.269511	0.479678	0	0	2.00416	2.62775	WNT3A;WNT8B
																				Interferon Gamma Signaling R-HSA-877300	2/66	0.238187	0.456266	0	0	2.19247	3.14555	OAS2;GBP2		Signaling by the B cell receptor (BCR)	3/129	0.273522	0.479678	0	0	1.67089	2.1661	TRIB3;PIK3AP1;RASGRP1
																				trans-Golgi Network Vesicle Budding R-HSA-199992	2/66	0.238187	0.456266	0	0	2.19247	3.14555	SH3GL2;AP1M2		Integrins in angiogenesis	2/73	0.274735	0.479678	0	0	1.97587	2.55272	COL17A1;COL9A1
																				Platelet Activation, Signaling And Aggregation R-HSA-76002	5/238	0.245741	0.462822	0	0	1.50757	2.11584	SERPINE1;LEFTY2;CLU;RASGRP1;TUBA4A		Mitochondrial pathway of apoptosis: caspases	2/73	0.274735	0.479678	0	0	1.97587	2.55272	HSPB1;CAPN3
																				Activation Of Matrix Metalloproteinases R-HSA-1592389	1/20	0.2471	0.462822	0	0	3.68963	5.15796	MMP9		Phospholipid metabolism	4/189	0.276869	0.479678	0	0	1.5179	1.9493	SLC44A3;SLC44A4;PLA2G5;PLB1
																				Regulation Of FZD By Ubiquitination R-HSA-4641263	1/20	0.2471	0.462822	0	0	3.68963	5.15796	WNT3A		Alpha-9 beta-1 integrin pathway	1/23	0.278492	0.479678	0	0	3.18619	4.07312	KCNJ15
																				Response Of Mtb To Phagocytosis R-HSA-9637690	1/20	0.2471	0.462822	0	0	3.68963	5.15796	RNF213		Angiogenesis	1/23	0.278492	0.479678	0	0	3.18619	4.07312	MMP9
																				Canonical Retinoid Cycle In Rods (Twilight Vision) R-HSA-2453902	1/20	0.2471	0.462822	0	0	3.68963	5.15796	RLBP1		Signaling by bone morphogenetic protein (BMP)	1/23	0.278492	0.479678	0	0	3.18619	4.07312	NOG
																				Interleukin-20 Family Signaling R-HSA-8854691	1/20	0.2471	0.462822	0	0	3.68963	5.15796	STAT4		Signaling events mediated by PRL	1/23	0.278492	0.479678	0	0	3.18619	4.07312	EGR1
																				Miscellaneous Transport And Binding Events R-HSA-5223345	1/20	0.2471	0.462822	0	0	3.68963	5.15796	NIPAL1		Collecting duct acid secretion	1/23	0.278492	0.479678	0	0	3.18619	4.07312	ATP6V0A4
																				RHOB GTPase Cycle R-HSA-9013026	2/69	0.253838	0.473677	0	0	2.0941	2.87114	CAV1;MCF2		Drug metabolism: other enzymes	1/23	0.278492	0.479678	0	0	3.18619	4.07312	DPYS
																				Synaptic Adhesion-Like Molecules R-HSA-8849932	1/21	0.257712	0.473677	0	0	3.50503	4.75252	GRIN2C		Insulin regulation of blood glucose	1/23	0.278492	0.479678	0	0	3.18619	4.07312	SFN
																				Formation Of Tubulin Folding Intermediates By CCT/TriC R-HSA-389960	1/21	0.257712	0.473677	0	0	3.50503	4.75252	TUBA4A		Mitochondrial pathway of apoptosis: antiapoptotic Bcl-2 family	1/23	0.278492	0.479678	0	0	3.18619	4.07312	BCL2L14
																				Unblocking Of NMDA Receptors, Glutamate Binding And Activation R-HSA-438066	1/21	0.257712	0.473677	0	0	3.50503	4.75252	GRIN2C		T cell signal transduction	2/74	0.279957	0.479678	0	0	1.94837	2.4805	CD3E;RASGRP1
																				Negative Regulation Of MET Activity R-HSA-6807004	1/21	0.257712	0.473677	0	0	3.50503	4.75252	SH3GL2		VEGF signaling pathway	2/74	0.279957	0.479678	0	0	1.94837	2.4805	HSPB1;PLA2G5
																				Negative Regulation Of NMDA Receptor-Mediated Neuronal Transmission R-HSA-9617324	1/21	0.257712	0.473677	0	0	3.50503	4.75252	GRIN2C		Myc active pathway	2/74	0.279957	0.479678	0	0	1.94837	2.4805	SNAI1;MMP9
																				Extra-nuclear Estrogen Signaling R-HSA-9009391	2/70	0.259062	0.474679	0	0	2.06324	2.7868	CAV1;MMP9		EGFR1 pathway	3/131	0.281157	0.480238	0	0	1.64468	2.08684	LAD1;CAV1;HSPB1
																				Sensory Perception R-HSA-9709957	4/184	0.261345	0.476929	0	0	1.56031	2.0938	CHRNA9;DHRS3;RLBP1;PLB1		Adherens junction actin cytoskeletal organization	1/24	0.288663	0.487008	0	0	3.04756	3.78659	CDH1
																				Gene Expression (Transcription) R-HSA-74160	18/1077	0.261907	0.476929	0	0	1.19755	1.60444	PIWIL2;GPX2;GAD1;CAV1;SERPINE1;ESRRB;LMO2;NR0B1;NLRC4;HNF1A;MAGOHB;RUNX1;DNMT3L;NR5A2;TDRD12;MOV10L1;FKBP6;BCL2L14		Transferrin endocytosis and recycling	1/24	0.288663	0.487008	0	0	3.04756	3.78659	ATP6V0A4
																				TCF Dependent Signaling In Response To WNT R-HSA-201681	4/186	0.267535	0.482389	0	0	1.54307	2.03454	WNT3A;CAV1;WNT8B;DKK1		Fibroblast growth factor 1	1/24	0.288663	0.487008	0	0	3.04756	3.78659	SERPINE1
																				CD28 Dependent PI3K/Akt Signaling R-HSA-389357	1/22	0.268176	0.482389	0	0	3.33802	4.39321	TRIB3		Interleukin-27-mediated signaling events	1/24	0.288663	0.487008	0	0	3.04756	3.78659	STAT4
																				Surfactant Metabolism R-HSA-5683826	1/22	0.268176	0.482389	0	0	3.33802	4.39321	ADORA2B		Signaling by SCF-KIT	2/76	0.290392	0.488427	0	0	1.89559	2.34394	TRIB3;MMP9
																				Insulin Receptor Recycling R-HSA-77387	1/22	0.268176	0.482389	0	0	3.33802	4.39321	ATP6V0A4		Lipid and lipoprotein metabolism	8/446	0.294284	0.493333	0	0	1.2834	1.56986	PNLIPRP2;CPT1A;SLC44A3;SLC44A4;CAV1;TRIB3;PLA2G5;PLB1
																				RHOC GTPase Cycle R-HSA-9013106	2/72	0.269511	0.483318	0	0	2.00416	2.62775	CAV1;MCF2		ALK1 pathway	1/25	0.298691	0.493333	0	0	2.92049	3.52896	CAV1
																				G Alpha (Q) Signaling Events R-HSA-416476	4/187	0.27064	0.483872	0	0	1.53458	2.00565	OXTR;F2RL1;TRH;RASGRP1		Recycling pathway of cell adhesion molecule L1	1/25	0.298691	0.493333	0	0	2.92049	3.52896	SH3GL2
																				Sealing Of Nuclear Envelope (NE) By ESCRT-III R-HSA-9668328	1/23	0.278492	0.493059	0	0	3.18619	4.07312	TUBA4A		CARM1 and regulation of the estrogen receptor	1/25	0.298691	0.493333	0	0	2.92049	3.52896	NR0B1
																				Dopamine Neurotransmitter Release Cycle R-HSA-212676	1/23	0.278492	0.493059	0	0	3.18619	4.07312	SYN2		Nef in HIV-1 replication and disease pathogenesis	1/25	0.298691	0.493333	0	0	2.92049	3.52896	AP1M2
																				Long-term Potentiation R-HSA-9620244	1/23	0.278492	0.493059	0	0	3.18619	4.07312	GRIN2C		PIP2 hydrolysis	1/25	0.298691	0.493333	0	0	2.92049	3.52896	RASGRP1
																				Regulation Of Insulin Secretion R-HSA-422356	2/74	0.279957	0.493059	0	0	1.94837	2.4805	KCNC2;CACNA1E		Phosphatidic acid biosynthesis	1/26	0.308578	0.497706	0	0	2.80358	3.2964	PLA2G5
																				Meiosis R-HSA-1500620	2/74	0.279957	0.493059	0	0	1.94837	2.4805	PMEPA1;FKBP6		RORA activates circadian expression	1/26	0.308578	0.497706	0	0	2.80358	3.2964	CPT1A
																				Axon Guidance R-HSA-422475	9/504	0.282171	0.495478	0	0	1.27811	1.61712	SPTA1;RPL10L;COL9A1;COL6A5;MAGOHB;GFRA2;MMP9;SH3GL2;EPHA2		Cell cycle: G2/M checkpoint	1/26	0.308578	0.497706	0	0	2.80358	3.2964	SFN
																				Prefoldin Mediated Transfer Of Substrate To CCT/TriC R-HSA-389957	1/24	0.288663	0.499446	0	0	3.04756	3.78659	TUBA4A		T cell receptor calcium pathway	1/26	0.308578	0.497706	0	0	2.80358	3.2964	JUNB
																				DNA Methylation R-HSA-5334118	1/24	0.288663	0.499446	0	0	3.04756	3.78659	DNMT3L		Cooperation of prefoldin and TriC/CCT in actin and tubulin folding	1/26	0.308578	0.497706	0	0	2.80358	3.2964	TUBA4A
																				Sulfur Amino Acid Metabolism R-HSA-1614635	1/24	0.288663	0.499446	0	0	3.04756	3.78659	BHMT2		Estrogen receptor transcription factor targets	1/26	0.308578	0.497706	0	0	2.80358	3.2964	NR0B1
																				Role Of Nef In HIV-1 Replication And Disease Pathogenesis R-HSA-164952	1/24	0.288663	0.499446	0	0	3.04756	3.78659	AP1M2		Interaction between L1-type proteins and ankyrins	1/26	0.308578	0.497706	0	0	2.80358	3.2964	SPTA1
																				Infection With Mycobacterium Tuberculosis R-HSA-9635486	1/24	0.288663	0.499446	0	0	3.04756	3.78659	RNF213		Nectin adhesion pathway	1/26	0.308578	0.497706	0	0	2.80358	3.2964	CDH1
																				Post-translational Modification: Synthesis Of GPI-anchored Proteins R-HSA-163125	2/77	0.295603	0.509328	0	0	1.87025	2.27935	NTNG2;XPNPEP2		Cell surface interactions at the vascular wall	2/81	0.31638	0.5031	0	0	1.77533	2.04307	SLC7A7;CAV1
																				Assembly And Cell Surface Presentation Of NMDA Receptors R-HSA-9609736	1/25	0.298691	0.509328	0	0	2.92049	3.52896	GRIN2C		Integrin cell surface interactions	2/81	0.31638	0.5031	0	0	1.77533	2.04307	CDH1;RASGRP1
																				BMAL1:CLOCK,NPAS2 Activates Circadian Gene Expression R-HSA-1368108	1/25	0.298691	0.509328	0	0	2.92049	3.52896	SERPINE1		Proteins and DNA sequences in cardicac structures	1/27	0.318325	0.5031	0	0	2.69566	3.08568	TBX2
																				TRP Channels R-HSA-3295583	1/25	0.298691	0.509328	0	0	2.92049	3.52896	TRPV1		Butanoate metabolism	1/27	0.318325	0.5031	0	0	2.69566	3.08568	GAD1
																				Metabolism Of Steroid Hormones R-HSA-196071	1/25	0.298691	0.509328	0	0	2.92049	3.52896	HSD17B14		Transport of vitamins, nucleosides, and related molecules	1/27	0.318325	0.5031	0	0	2.69566	3.08568	SLC28A1
																				G Alpha (S) Signaling Events R-HSA-418555	3/136	0.30032	0.510631	0	0	1.5826	1.90372	ADORA2B;ADM2;ADRB2		EGFR downregulation	1/27	0.318325	0.5031	0	0	2.69566	3.08568	SH3GL2
																				Disease R-HSA-1643685	25/1580	0.303171	0.513997	0	0	1.13262	1.35174	RPL10L;WAS;ATP1A4;ATP1A2;ADRB2;RLBP1;FGF4;ACAN;RNF213;SLC39A4;AP1M2;SH3GL2;KL;SLC2A10;WNT3A;CAV1;DKK1;FGF17;NLRP12;SLC7A7;BIN2;ADORA2B;ADM2;PIK3AP1;TLR5		VEGFR1 pathway	1/27	0.318325	0.5031	0	0	2.69566	3.08568	CAV1
																				Recycling Pathway Of L1 R-HSA-437239	1/26	0.308578	0.515753	0	0	2.80358	3.2964	SH3GL2		Prostaglandin biosynthesis and regulation	1/28	0.327936	0.510949	0	0	2.59574	2.89409	PTGDS
																				Downregulation Of TGF-beta Receptor Signaling R-HSA-2173788	1/26	0.308578	0.515753	0	0	2.80358	3.2964	PMEPA1		TGF-beta receptor activation of SMADs	1/28	0.327936	0.510949	0	0	2.59574	2.89409	PMEPA1
																				Signaling By BMP R-HSA-201451	1/26	0.308578	0.515753	0	0	2.80358	3.2964	NOG		Thyroid cancer	1/28	0.327936	0.510949	0	0	2.59574	2.89409	CDH1
																				FGFR2 Alternative Splicing R-HSA-6803529	1/26	0.308578	0.515753	0	0	2.80358	3.2964	ESRP2		Multi-step regulation of transcription by PITX2	1/28	0.327936	0.510949	0	0	2.59574	2.89409	DKK1
																				TNFs Bind Their Physiological Receptors R-HSA-5669034	1/26	0.308578	0.515753	0	0	2.80358	3.2964	EDAR		One-carbon metabolism	1/28	0.327936	0.510949	0	0	2.59574	2.89409	ALDH1L2
																				Cooperation Of Prefoldin And TriC/CCT In Actin And Tubulin Folding R-HSA-389958	1/27	0.318325	0.524614	0	0	2.69566	3.08568	TUBA4A		Prion diseases	1/29	0.337412	0.516926	0	0	2.50296	2.71934	EGR1
																				Diseases Associated With TLR Signaling Cascade R-HSA-5602358	1/27	0.318325	0.524614	0	0	2.69566	3.08568	TLR5		Propanoate metabolism	1/29	0.337412	0.516926	0	0	2.50296	2.71934	LDHC
																				Effects Of PIP2 Hydrolysis R-HSA-114508	1/27	0.318325	0.524614	0	0	2.69566	3.08568	RASGRP1		Steroid hormone, vitamin A, and vitamin D metabolism	1/29	0.337412	0.516926	0	0	2.50296	2.71934	PLB1
																				Transferrin Endocytosis And Recycling R-HSA-917977	1/27	0.318325	0.524614	0	0	2.69566	3.08568	ATP6V0A4		Fluoropyrimidine activity	1/29	0.337412	0.516926	0	0	2.50296	2.71934	DPYS
																				Integrin Signaling R-HSA-354192	1/27	0.318325	0.524614	0	0	2.69566	3.08568	RASGRP1		MEF2D role in T cell apoptosis	1/29	0.337412	0.516926	0	0	2.50296	2.71934	CD3E
																				Anti-inflammatory Response Favoring Leishmania Infection R-HSA-9662851	3/142	0.323395	0.530088	0	0	1.51399	1.70912	ADORA2B;ADM2;ADRB2		Meiotic synapsis	1/29	0.337412	0.516926	0	0	2.50296	2.71934	FKBP6
																				Nervous System Development R-HSA-9675108	9/527	0.326335	0.530088	0	0	1.22045	1.3667	SPTA1;RPL10L;COL9A1;COL6A5;MAGOHB;GFRA2;MMP9;SH3GL2;EPHA2		Alanine, aspartate and glutamate metabolism	1/30	0.346754	0.521078	0	0	2.41657	2.55949	GAD1
																				CDC42 GTPase Cycle R-HSA-9013148	3/143	0.327244	0.530088	0	0	1.50313	1.67907	CAV1;MCF2;WAS		Binding of chemokines to chemokine receptors	1/30	0.346754	0.521078	0	0	2.41657	2.55949	ACKR4
																				Regulation Of Complement Cascade R-HSA-977606	1/28	0.327936	0.530088	0	0	2.59574	2.89409	CLU		CD28 co-stimulation	1/30	0.346754	0.521078	0	0	2.41657	2.55949	TRIB3
																				Interaction Between L1 And Ankyrins R-HSA-445095	1/28	0.327936	0.530088	0	0	2.59574	2.89409	SPTA1		CDC42 activity regulation	1/30	0.346754	0.521078	0	0	2.41657	2.55949	MCF2
																				MET Promotes Cell Motility R-HSA-8875878	1/28	0.327936	0.530088	0	0	2.59574	2.89409	TNS4		Cytochrome P450 pathway	1/30	0.346754	0.521078	0	0	2.41657	2.55949	CYB5R2
																				Molecules Associated With Elastic Fibres R-HSA-2129379	1/28	0.327936	0.530088	0	0	2.59574	2.89409	FBLN5		Ether lipid metabolism	1/30	0.346754	0.521078	0	0	2.41657	2.55949	PLA2G5
																				Signaling By Interleukins R-HSA-449147	7/398	0.329914	0.531828	0	0	1.25701	1.39393	PELI3;ALOX15;STAT4;NANOG;IRAK3;LGALS9;MMP9		Inactivation of GSK3 by Akt causes accumulation of beta-catenin in alveolar macrophages	1/30	0.346754	0.521078	0	0	2.41657	2.55949	DKK1
																				Antigen Activates B Cell Receptor Leading To Second Messenger Generation R-HSA-983695	1/29	0.337412	0.536584	0	0	2.50296	2.71934	PIK3AP1		Senescence and autophagy	2/88	0.352366	0.523477	0	0	1.63046	1.70071	SERPINE1;SLC39A4
																				Pyruvate Metabolism R-HSA-70268	1/29	0.337412	0.536584	0	0	2.50296	2.71934	LDHC		Toll receptor cascades	3/150	0.354155	0.523477	0	0	1.43123	1.48565	PELI3;IRAK3;TLR5
																				Cargo Concentration In ER R-HSA-5694530	1/29	0.337412	0.536584	0	0	2.50296	2.71934	CTSC		Myometrial relaxation and contraction pathways	3/150	0.354155	0.523477	0	0	1.43123	1.48565	OXTR;SFN;RYR3
																				SUMOylation Of Intracellular Receptors R-HSA-4090294	1/29	0.337412	0.536584	0	0	2.50296	2.71934	NR5A2		Alpha-V beta-3 integrin/OPN pathway	1/31	0.355965	0.523477	0	0	2.33594	2.41285	MMP9
																				Triglyceride Metabolism R-HSA-8979227	1/29	0.337412	0.536584	0	0	2.50296	2.71934	CAV1		Ras family activation regulation	1/31	0.355965	0.523477	0	0	2.33594	2.41285	RASGRP1
																				Chemokine Receptors Bind Chemokines R-HSA-380108	1/30	0.346754	0.549288	0	0	2.41657	2.55949	ACKR4		Glycine, serine and threonine metabolism	1/31	0.355965	0.523477	0	0	2.33594	2.41285	CHDH
																				RUNX1 Regulates Transcription Of Genes Involved In Differentiation Of HSCs R-HSA-8939236	2/87	0.347262	0.549288	0	0	1.6497	1.74484	LMO2;RUNX1		Hypothetical network for drug addiction	1/31	0.355965	0.523477	0	0	2.33594	2.41285	GRIN2C
																				EPH-Ephrin Signaling R-HSA-2682334	2/88	0.352366	0.551231	0	0	1.63046	1.70071	MMP9;EPHA2		Negative regulators of RIG-I/MDA5 signaling	1/31	0.355965	0.523477	0	0	2.33594	2.41285	DDX58
																				Toll-like Receptor Cascades R-HSA-168898	3/150	0.354155	0.551231	0	0	1.43123	1.48565	PELI3;IRAK3;TLR5		L1CAM interactions	2/90	0.362533	0.531151	0	0	1.5933	1.61663	SPTA1;SH3GL2
																				Nucleotide Catabolism R-HSA-8956319	1/31	0.355965	0.551231	0	0	2.33594	2.41285	DPYS		Syndecan 4 pathway	1/32	0.365046	0.531151	0	0	2.26052	2.278	MMP9
																				ROS And RNS Production In Phagocytes R-HSA-1222556	1/31	0.355965	0.551231	0	0	2.33594	2.41285	ATP6V0A4		Fatty acid beta oxidation	1/32	0.365046	0.531151	0	0	2.26052	2.278	CPT1A
																				Detoxification Of Reactive Oxygen Species R-HSA-3299685	1/31	0.355965	0.551231	0	0	2.33594	2.41285	GPX2		Monoamine transport	1/32	0.365046	0.531151	0	0	2.26052	2.278	SLC6A1
																				Downregulation Of SMAD2/3:SMAD4 Transcriptional Activity R-HSA-2173795	1/31	0.355965	0.551231	0	0	2.33594	2.41285	SERPINE1		Ephrin receptor A forward pathway	1/33	0.373999	0.541315	0	0	2.18981	2.15368	EPHA2
																				EGFR Downregulation R-HSA-182971	1/31	0.355965	0.551231	0	0	2.33594	2.41285	SH3GL2		Latent infection of Homo sapiens with Mycobacterium tuberculosis	1/33	0.373999	0.541315	0	0	2.18981	2.15368	ATP6V0A4
																				Gene And Protein Expression By JAK-STAT Signaling After Interleukin-12 Stimulation R-HSA-8950505	1/31	0.355965	0.551231	0	0	2.33594	2.41285	STAT4		Wnt signaling pathway	4/221	0.378357	0.546184	0	0	1.29273	1.25643	WNT3A;WNT8B;HNF1A;DKK1
																				Innate Immune System R-HSA-168249	13/814	0.362024	0.558471	0	0	1.13996	1.15825	PGLYRP3;PELI3;WAS;IRAK3;NLRC4;SLC2A5;CLU;RASGRP1;MMP9;BIN2;ATP6V0A4;TLR5;CTSC		Interleukin-1 regulation of extracellular matrix	2/94	0.382679	0.548319	0	0	1.52384	1.46373	COMP;RUNX1
																				Stimuli-sensing Channels R-HSA-2672351	2/90	0.362533	0.558471	0	0	1.5933	1.61663	TRPV1;RYR3		Signal transduction through IL-1R	1/34	0.382827	0.548319	0	0	2.12338	2.03881	IRAK3
																				Nuclear Signaling By ERBB4 R-HSA-1251985	1/32	0.365046	0.560878	0	0	2.26052	2.278	ADAP1		Iron uptake and transport	1/34	0.382827	0.548319	0	0	2.12338	2.03881	ATP6V0A4
																				Signaling By TGF-beta Receptor Complex R-HSA-170834	2/91	0.367594	0.563325	0	0	1.57535	1.57658	SERPINE1;PMEPA1		G alpha (i) signaling events	3/158	0.384736	0.549623	0	0	1.35701	1.29622	NPBWR1;HTR1B;HTR5A
																				Potential Therapeutics For SARS R-HSA-9679191	2/92	0.372639	0.565794	0	0	1.5578	1.53777	ATP1A4;ATP1A2		Chagas disease	2/95	0.387674	0.550745	0	0	1.5074	1.4284	SERPINE1;CD3E
																				MyD88 Cascade Initiated On Plasma Membrane R-HSA-975871	2/92	0.372639	0.565794	0	0	1.5578	1.53777	PELI3;TLR5		Melanogenesis	2/95	0.387674	0.550745	0	0	1.5074	1.4284	WNT3A;WNT8B
																				Interferon Signaling R-HSA-913531	3/155	0.3733	0.565794	0	0	1.38393	1.36369	EGR1;OAS2;GBP2		Signal transduction by L1	1/35	0.39153	0.550745	0	0	2.06086	1.93246	SH3GL2
																				CD28 Co-Stimulation R-HSA-389356	1/33	0.373999	0.565794	0	0	2.18981	2.15368	TRIB3		Cytosolic DNA-sensing pathway	1/35	0.39153	0.550745	0	0	2.06086	1.93246	DDX58
																				Striated Muscle Contraction R-HSA-390522	1/33	0.373999	0.565794	0	0	2.18981	2.15368	TNNT1		Fatty acid metabolism	1/35	0.39153	0.550745	0	0	2.06086	1.93246	CPT1A
																				Leishmania Infection R-HSA-9658195	4/220	0.375173	0.566117	0	0	1.29876	1.27326	ADORA2B;ADM2;WAS;ADRB2		PIK3C1/AKT pathway	1/35	0.39153	0.550745	0	0	2.06086	1.93246	SFN
																				Response Of EIF2AK4 (GCN2) To Amino Acid Deficiency R-HSA-9633012	2/93	0.377667	0.568428	0	0	1.54063	1.50017	RPL10L;TRIB3		Integrin-mediated cell adhesion	2/96	0.392651	0.550913	0	0	1.49132	1.39414	CAV1;CAPN3
																				RHO GTPases Activate WASPs And WAVEs R-HSA-5663213	1/34	0.382827	0.570373	0	0	2.12338	2.03881	WAS		Downstream signaling events Of B cell receptor (BCR)	2/97	0.397609	0.555709	0	0	1.47557	1.3609	TRIB3;RASGRP1
																				RHOH GTPase Cycle R-HSA-9013407	1/34	0.382827	0.570373	0	0	2.12338	2.03881	CAV1		Platelet aggregation (plug formation)	1/36	0.400111	0.555709	0	0	2.00192	1.83379	RASGRP1
																				RUNX1 Interacts With Co-Factors Whose Precise Effect On RUNX1 Targets Is Not Known R-HSA-8939243	1/34	0.382827	0.570373	0	0	2.12338	2.03881	RUNX1		Alpha-M beta-2 integrin signaling	1/36	0.400111	0.555709	0	0	2.00192	1.83379	MMP9
																				Complement Cascade R-HSA-166658	1/34	0.382827	0.570373	0	0	2.12338	2.03881	CLU		BMAL1-CLOCK/NPAS2 activates circadian expression	1/36	0.400111	0.555709	0	0	2.00192	1.83379	SERPINE1
																				L1CAM Interactions R-HSA-373760	2/95	0.387674	0.57614	0	0	1.5074	1.4284	SPTA1;SH3GL2		Signaling by interleukins	2/99	0.407469	0.55899	0	0	1.44506	1.29736	PELI3;IRAK3
																				RHOV GTPase Cycle R-HSA-9013424	1/35	0.39153	0.580409	0	0	2.06086	1.93246	EPHA2		Activation of NMDA receptor upon glutamate binding and postsynaptic events	1/37	0.408571	0.55899	0	0	1.94625	1.74207	GRIN2C
																				Cargo Recognition For Clathrin-Mediated Endocytosis R-HSA-8856825	2/96	0.392651	0.580611	0	0	1.49132	1.39414	ADRB2;SH3GL2		FAS pathway and stress induction of heat shock protein regulation	1/37	0.408571	0.55899	0	0	1.94625	1.74207	HSPB1
																				Platelet Aggregation (Plug Formation) R-HSA-76009	1/36	0.400111	0.58577	0	0	2.00192	1.83379	RASGRP1		p38 alpha/beta MAPK downstream pathway	1/37	0.408571	0.55899	0	0	1.94625	1.74207	HSPB1
																				SMAD2/SMAD3:SMAD4 Heterotrimer Regulates Transcription R-HSA-2173796	1/36	0.400111	0.58577	0	0	2.00192	1.83379	SERPINE1		Growth hormone receptor signaling	1/37	0.408571	0.55899	0	0	1.94625	1.74207	HNF1A
																				Transport Of Vitamins, Nucleosides, And Related Molecules R-HSA-425397	1/36	0.400111	0.58577	0	0	2.00192	1.83379	SLC28A1		PI3K/AKT activation	1/37	0.408571	0.55899	0	0	1.94625	1.74207	TRIB3
																				NGF-stimulated Transcription R-HSA-9031628	1/36	0.400111	0.58577	0	0	2.00192	1.83379	EGR1		RAC1 activity regulation	1/38	0.416912	0.56524	0	0	1.89358	1.65666	MCF2
																				Hemostasis R-HSA-109582	8/498	0.40356	0.589357	0	0	1.14527	1.03925	SLC7A7;EPCAM;CAV1;SERPINE1;LEFTY2;CLU;RASGRP1;TUBA4A		E-cadherin nascent AJ-like junctions pathway	1/38	0.416912	0.56524	0	0	1.89358	1.65666	CDH1
																				Disorders Of Transmembrane Transporters R-HSA-5619115	3/164	0.407454	0.593575	0	0	1.30619	1.17273	SLC7A7;SLC2A10;SLC39A4		Glycerolipid metabolism	1/38	0.416912	0.56524	0	0	1.89358	1.65666	PNLIPRP2
																				Retinoid Metabolism And Transport R-HSA-975634	1/38	0.416912	0.602887	0	0	1.89358	1.65666	PLB1		Fibroblast growth factor receptor pathway	2/101	0.41725	0.56524	0	0	1.41577	1.23748	FGF17;FGF4
																				Diseases Associated With Glycosaminoglycan Metabolism R-HSA-3560782	1/38	0.416912	0.602887	0	0	1.89358	1.65666	ACAN		G13 signaling pathway	1/39	0.425135	0.571698	0	0	1.84369	1.577	WAS
																				Elastic Fibre Formation R-HSA-1566948	1/38	0.416912	0.602887	0	0	1.89358	1.65666	FBLN5		GAB1 signalosome	1/39	0.425135	0.571698	0	0	1.84369	1.577	TRIB3
																				TCR Signaling R-HSA-202403	2/102	0.42211	0.607336	0	0	1.40157	1.20884	WAS;CD3E		Malaria	1/39	0.425135	0.571698	0	0	1.84369	1.577	COMP
																				Integration Of Energy Metabolism R-HSA-163685	2/102	0.42211	0.607336	0	0	1.40157	1.20884	KCNC2;CACNA1E		Actions of nitric oxide in the heart	1/40	0.433243	0.572797	0	0	1.79636	1.50258	CAV1
																				RET Signaling R-HSA-8853659	1/39	0.425135	0.607336	0	0	1.84369	1.577	GFRA2		BMP receptor signaling	1/40	0.433243	0.572797	0	0	1.79636	1.50258	NOG
																				RHOF GTPase Cycle R-HSA-9035034	1/39	0.425135	0.607336	0	0	1.84369	1.577	CAV1		TWEAK signaling pathway	1/40	0.433243	0.572797	0	0	1.79636	1.50258	MMP9
																				RHOU GTPase Cycle R-HSA-9013420	1/39	0.425135	0.607336	0	0	1.84369	1.577	EPHA2		Drug metabolism: cytochrome P450	1/40	0.433243	0.572797	0	0	1.79636	1.50258	GSTM3
																				Signaling By SCF-KIT R-HSA-1433557	1/40	0.433243	0.614455	0	0	1.79636	1.50258	MMP9		ERBB1 internalization pathway	1/40	0.433243	0.572797	0	0	1.79636	1.50258	SH3GL2
																				Glucagon-like Peptide-1 (GLP1) Regulates Insulin Secretion R-HSA-381676	1/40	0.433243	0.614455	0	0	1.79636	1.50258	KCNC2		Vitamin B12 metabolism	1/40	0.433243	0.572797	0	0	1.79636	1.50258	SERPINE1
																				Interleukin-12 Signaling R-HSA-9020591	1/40	0.433243	0.614455	0	0	1.79636	1.50258	STAT4		Hexose transport	1/40	0.433243	0.572797	0	0	1.79636	1.50258	SLC2A5
																				Metabolism Of Vitamins And Cofactors R-HSA-196854	3/172	0.437336	0.618773	0	0	1.24404	1.02889	SLC19A3;ALDH1L2;PLB1		CXCR4 signaling pathway	2/105	0.436562	0.573841	0	0	1.36062	1.12771	CD3E;MMP9
																				Signaling By B Cell Receptor (BCR) R-HSA-983705	2/106	0.441336	0.621452	0	0	1.34749	1.10218	PIK3AP1;RASGRP1		Glycosaminoglycan metabolism	2/105	0.436562	0.573841	0	0	1.36062	1.12771	ACAN;B3GNT7
																				MyD88:MAL(TIRAP) Cascade Initiated On Plasma Membrane R-HSA-166058	2/106	0.441336	0.621452	0	0	1.34749	1.10218	PELI3;IRAK3		Plasma membrane estrogen receptor signaling	1/41	0.441237	0.573841	0	0	1.7514	1.43295	MMP9
																				Metabolism Of Fat-Soluble Vitamins R-HSA-6806667	1/42	0.449118	0.630904	0	0	1.70863	1.3677	PLB1		VEGF, hypoxia, and angiogenesis	1/41	0.441237	0.573841	0	0	1.7514	1.43295	CAV1
																				Nonsense Mediated Decay (NMD) Enhanced By Exon Junction Complex (EJC) R-HSA-975957	2/108	0.450816	0.631786	0	0	1.32198	1.05322	RPL10L;MAGOHB		Insulin secretion regulation by glucagon-like peptide-1	1/41	0.441237	0.573841	0	0	1.7514	1.43295	KCNC2
																				Interleukin-1 Signaling R-HSA-9020702	2/110	0.460205	0.643415	0	0	1.29742	1.0069	PELI3;IRAK3		ERBB1 downstream pathway	2/106	0.441336	0.573841	0	0	1.34749	1.10218	EGR1;SFN
																				TGF-beta Receptor Signaling Activates SMADs R-HSA-2173789	1/44	0.46455	0.645341	0	0	1.62905	1.24897	PMEPA1		Vascular smooth muscle contraction	2/106	0.441336	0.573841	0	0	1.34749	1.10218	ADORA2B;PLA2G5
																				PPARA Activates Gene Expression R-HSA-1989781	2/111	0.464864	0.645341	0	0	1.28547	0.984685	CPT1A;TRIB3		Lipid metabolism regulation by peroxisome proliferator-activated receptor alpha (PPAR-alpha)	2/107	0.446088	0.578651	0	0	1.33461	1.07735	CPT1A;TRIB3
																				Signaling By NTRK1 (TRKA) R-HSA-187037	2/111	0.464864	0.645341	0	0	1.28547	0.984685	EGR1;SH3GL2		p53 activity regulation	2/108	0.450816	0.58341	0	0	1.32198	1.05322	SERPINE1;SFN
																				Regulation Of Lipid Metabolism By PPARalpha R-HSA-400206	2/113	0.474111	0.655095	0	0	1.26223	0.942021	CPT1A;TRIB3		FSH regulation of apoptosis	4/245	0.453874	0.584556	0	0	1.1631	0.918771	PTGDS;DKK1;CLU;PLA1A
																				Metabolism Of Water-Soluble Vitamins And Cofactors R-HSA-196849	2/113	0.474111	0.655095	0	0	1.26223	0.942021	SLC19A3;ALDH1L2		Signaling by EGFR in cancer	2/109	0.455522	0.584556	0	0	1.30958	1.02974	TRIB3;SH3GL2
																				Glycosaminoglycan Metabolism R-HSA-1630316	2/115	0.48326	0.666177	0	0	1.23981	0.901591	ACAN;B3GNT7		RhoA signaling pathway	1/43	0.456889	0.584556	0	0	1.66789	1.30649	SH3GL2
																				O-linked Glycosylation Of Mucins R-HSA-913709	1/48	0.49413	0.679573	0	0	1.49022	1.05054	B3GNT7		Nucleotide-binding domain, leucine rich repeat containing receptor (NLR) signaling pathways	1/43	0.456889	0.584556	0	0	1.66789	1.30649	NLRC4
																				RHOD GTPase Cycle R-HSA-9013405	1/49	0.501267	0.684601	0	0	1.45913	1.0077	CAV1		Oncostatin M	4/247	0.460049	0.584556	0	0	1.15345	0.895563	SYNM;SERPINE1;JUNB;LOR
																				Signaling By EGFR R-HSA-177929	1/49	0.501267	0.684601	0	0	1.45913	1.0077	SH3GL2		TNF-alpha effects on cytokine activity, cell motility, and apoptosis	2/110	0.460205	0.584556	0	0	1.29742	1.0069	MMP9;CMKLR1
																				Interleukin-12 Family Signaling R-HSA-447115	1/49	0.501267	0.684601	0	0	1.45913	1.0077	STAT4		mTOR signaling pathway	2/110	0.460205	0.584556	0	0	1.29742	1.0069	DEPTOR;SFN
																				Nucleotide-binding Domain, Leucine Rich Repeat Containing NLR Signaling Pathways R-HSA-168643	1/50	0.508303	0.687783	0	0	1.4293	0.967175	NLRC4		Fas signaling pathway	2/110	0.460205	0.584556	0	0	1.29742	1.0069	HSPB1;ADRB2
																				Regulation Of Ornithine Decarboxylase (ODC) R-HSA-350562	1/50	0.508303	0.687783	0	0	1.4293	0.967175	NQO1		PI3K events in ERBB2 signaling	1/44	0.46455	0.588715	0	0	1.62905	1.24897	TRIB3
																				SARS-CoV-1 Infection R-HSA-9678108	1/50	0.508303	0.687783	0	0	1.4293	0.967175	CAV1		Signaling events mediated by PTP1B	1/45	0.472103	0.59418	0	0	1.59198	1.19487	CAV1
																				Sensory Processing Of Sound By Outer Hair Cells Of Cochlea R-HSA-9662361	1/50	0.508303	0.687783	0	0	1.4293	0.967175	CHRNA9		Diurnally regulated genes with circadian orthologs	1/45	0.472103	0.59418	0	0	1.59198	1.19487	GSTM3
																				Generic Transcription Pathway R-HSA-212436	12/833	0.509426	0.687783	0	0	1.02361	0.690396	GPX2;NR5A2;GAD1;CAV1;SERPINE1;ESRRB;LMO2;NR0B1;NLRC4;HNF1A;BCL2L14;RUNX1		Integrin-linked kinase signaling	1/45	0.472103	0.59418	0	0	1.59198	1.19487	SNAI1
																				Pre-NOTCH Transcription And Translation R-HSA-1912408	1/51	0.515241	0.690891	0	0	1.40067	0.928814	RUNX1		Endocytosis	3/182	0.473854	0.595022	0	0	1.17416	0.876931	CAV1;ADRB2;SH3GL2
																				Transcriptional Activity Of SMAD2/SMAD3:SMAD4 Heterotrimer R-HSA-2173793	1/51	0.515241	0.690891	0	0	1.40067	0.928814	SERPINE1		Apoptotic execution phase	1/46	0.47955	0.598078	0	0	1.55655	1.14392	CDH1
																				Iron Uptake And Transport R-HSA-917937	1/51	0.515241	0.690891	0	0	1.40067	0.928814	ATP6V0A4		RhoA activity regulation	1/46	0.47955	0.598078	0	0	1.55655	1.14392	MCF2
																				Pyruvate Metabolism And Citric Acid (TCA) Cycle R-HSA-71406	1/52	0.52208	0.696895	0	0	1.37316	0.892465	LDHC		LKB1 signaling events	1/46	0.47955	0.598078	0	0	1.55655	1.14392	SFN
																				Signaling By ALK Fusions And Activated Point Mutants R-HSA-9725370	1/52	0.52208	0.696895	0	0	1.37316	0.892465	RNF213		FoxO family signaling	1/47	0.486892	0.605861	0	0	1.52266	1.09588	SFN
																				Metabolism Of Amino Acids And Derivatives R-HSA-71291	5/341	0.526207	0.700818	0	0	1.04197	0.669007	NQO1;SLC6A7;BHMT2;CHDH;RPL10L		Pyruvate metabolism	1/48	0.49413	0.612098	0	0	1.49022	1.05054	LDHC
																				AUF1 (hnRNP D0) Binds And Destabilizes mRNA R-HSA-450408	1/54	0.535472	0.707513	0	0	1.32126	0.825268	HSPB1		Type 2 diabetes mellitus	1/48	0.49413	0.612098	0	0	1.49022	1.05054	CACNA1E
																				Immunoregulatory Interactions Between A Lymphoid And A non-Lymphoid Cell R-HSA-198933	1/54	0.535472	0.707513	0	0	1.32126	0.825268	CD3E		Selenium pathway	1/49	0.501267	0.619544	0	0	1.45913	1.0077	SERPINE1
																				ER To Golgi Anterograde Transport R-HSA-199977	2/128	0.540253	0.707513	0	0	1.11143	0.684328	SPTA1;CTSC		Integration of energy metabolism	2/120	0.505697	0.62126	0	0	1.18709	0.809376	KCNC2;CACNA1E
																				Signaling By NTRKs R-HSA-166520	2/128	0.540253	0.707513	0	0	1.11143	0.684328	EGR1;SH3GL2		Amyotrophic lateral sclerosis (ALS)	1/50	0.508303	0.62126	0	0	1.4293	0.967175	GRIN2C
																				Peroxisomal Protein Import R-HSA-9033241	1/55	0.542027	0.707513	0	0	1.29675	0.794182	EPHX2		RIG-I-like receptor signaling pathway	1/50	0.508303	0.62126	0	0	1.4293	0.967175	DDX58
																				RUNX1 Regulates Genes Involved In Megakaryocyte Differentiation And Platelet Function R-HSA-8936459	1/55	0.542027	0.707513	0	0	1.29675	0.794182	RUNX1		Tryptophan metabolism	1/50	0.508303	0.62126	0	0	1.4293	0.967175	ALDH1A2
																				Regulation Of Actin Dynamics For Phagocytic Cup Formation R-HSA-2029482	1/55	0.542027	0.707513	0	0	1.29675	0.794182	WAS		Vibrio cholerae infection	1/50	0.508303	0.62126	0	0	1.4293	0.967175	ATP6V0A4
																				FCGR3A-mediated Phagocytosis R-HSA-9664422	1/55	0.542027	0.707513	0	0	1.29675	0.794182	WAS		Endometrial cancer	1/51	0.515241	0.62419	0	0	1.40067	0.928814	CDH1
																				Neurexins And Neuroligins R-HSA-6794361	1/55	0.542027	0.707513	0	0	1.29675	0.794182	GRIN2C		Folate metabolism	1/51	0.515241	0.62419	0	0	1.40067	0.928814	SERPINE1
																				Signaling By ERBB4 R-HSA-1236394	1/56	0.548489	0.712795	0	0	1.27313	0.764628	ADAP1		Metabolism of vitamins and cofactors	1/51	0.515241	0.62419	0	0	1.40067	0.928814	SLC19A3
																				NRAGE Signals Death Thru JNK R-HSA-193648	1/56	0.548489	0.712795	0	0	1.27313	0.764628	MCF2		O-linked glycosylation of mucins	1/51	0.515241	0.62419	0	0	1.40067	0.928814	B3GNT7
																				Toll Like Receptor 4 (TLR4) Cascade R-HSA-166016	2/131	0.552774	0.714777	0	0	1.08548	0.643479	PELI3;IRAK3		Protein folding	1/52	0.52208	0.631086	0	0	1.37316	0.892465	TUBA4A
																				mRNA 3-End Processing R-HSA-72187	1/57	0.554861	0.714777	0	0	1.25036	0.736509	MAGOHB		Metabolism	20/1413	0.523637	0.63158	0	0	1.00509	0.65025	NQO1;PNLIPRP2;CPT1A;KCNC2;DPYS;GAD1;CAV1;EPHX2;ALOX15;PLA2G5;CACNA1E;DHRS3;LDHC;ACAN;DNMT3L;B3GNT7;ALDH1A2;ATP6V0A4;PTGDS;CBR3
																				Metabolism Of Polyamines R-HSA-351202	1/57	0.554861	0.714777	0	0	1.25036	0.736509	NQO1		Membrane trafficking	2/125	0.527492	0.633667	0	0	1.13865	0.728305	SH3GL2;AP1M2
																				Mitochondrial Protein Import R-HSA-1268020	1/57	0.554861	0.714777	0	0	1.25036	0.736509	CHCHD10		Mechanism of gene regulation by peroxisome proliferators via PPAR-alpha	1/53	0.528824	0.633667	0	0	1.34671	0.857991	CPT1A
																				Signaling By WNT R-HSA-195721	4/280	0.557716	0.716611	0	0	1.01446	0.592349	WNT3A;CAV1;WNT8B;DKK1		Non-class A, B, C GPCRs	1/53	0.528824	0.633667	0	0	1.34671	0.857991	ADRB2
																				Clathrin-mediated Endocytosis R-HSA-8856828	2/133	0.560987	0.716611	0	0	1.06884	0.617851	ADRB2;SH3GL2		T cell receptor signaling pathway	2/126	0.531772	0.634435	0	0	1.12943	0.71328	CD3E;RASGRP1
																				RHOQ GTPase Cycle R-HSA-9013406	1/58	0.561143	0.716611	0	0	1.22838	0.709736	CAV1		PDGFB signaling pathway	2/126	0.531772	0.634435	0	0	1.12943	0.71328	MYOCD;SFN
																				Nuclear Events (Kinase And Transcription Factor Activation) R-HSA-198725	1/58	0.561143	0.716611	0	0	1.22838	0.709736	EGR1		ATF2 transcription factor network	1/54	0.535472	0.63609	0	0	1.32126	0.825268	JUNB
																				Infectious Disease R-HSA-5663205	12/867	0.565396	0.720483	0	0	0.981812	0.559858	NLRP12;RNF213;ADORA2B;ADM2;CAV1;RPL10L;WAS;ATP1A4;ATP1A2;ADRB2;AP1M2;SH3GL2		Complement and coagulation cascades	1/54	0.535472	0.63609	0	0	1.32126	0.825268	SERPINE1
																				Transcriptional Regulation By MECP2 R-HSA-8986944	1/59	0.567336	0.721397	0	0	1.20717	0.684226	GAD1		Calcineurin-dependent NFAT signaling role in lymphocytes	1/55	0.542027	0.641107	0	0	1.29675	0.794182	SFN
																				Post NMDA Receptor Activation Events R-HSA-438064	1/60	0.573442	0.727593	0	0	1.18667	0.659904	GRIN2C		Meiosis	1/55	0.542027	0.641107	0	0	1.29675	0.794182	FKBP6
																				PTEN Regulation R-HSA-6807070	2/137	0.577087	0.730647	0	0	1.03704	0.570123	EGR1;SNAI1		Acute myeloid leukemia	1/57	0.554861	0.654879	0	0	1.25036	0.736509	RUNX1
																				Interleukin-1 Family Signaling R-HSA-446652	2/138	0.581044	0.734082	0	0	1.02938	0.558879	PELI3;IRAK3		RIG-I/MDA5-mediated induction of interferon-alpha/beta pathways	1/58	0.561143	0.656656	0	0	1.22838	0.709736	DDX58
																				RNA Polymerase II Transcription R-HSA-73857	13/951	0.583045	0.735035	0	0	0.969098	0.52282	GPX2;GAD1;CAV1;SERPINE1;ESRRB;LMO2;NR0B1;NLRC4;HNF1A;MAGOHB;RUNX1;NR5A2;BCL2L14		Shigellosis	1/58	0.561143	0.656656	0	0	1.22838	0.709736	WAS
																				FOXO-mediated Transcription R-HSA-9614085	1/62	0.585398	0.736428	0	0	1.14769	0.614545	CAV1		Hematopoietic cell lineage	1/58	0.561143	0.656656	0	0	1.22838	0.709736	CD3E
																				COPII-mediated Vesicle Transport R-HSA-204005	1/63	0.591249	0.742207	0	0	1.12914	0.593383	CTSC		PPAR signaling pathway	1/58	0.561143	0.656656	0	0	1.22838	0.709736	CPT1A
																				RNA Polymerase II Transcription Termination R-HSA-73856	1/65	0.602707	0.754004	0	0	1.09378	0.55381	MAGOHB		NGF signaling via TRKA from the plasma membrane	2/134	0.565053	0.659828	0	0	1.06071	0.605491	TRIB3;SH3GL2
																				Cellular Response To Starvation R-HSA-9711097	2/144	0.604214	0.754004	0	0	0.985694	0.496619	RPL10L;TRIB3		Angiotensin II-stimulated signaling through G-proteins and beta-arrestin	1/60	0.573442	0.668206	0	0	1.18667	0.659904	EGR1
																				Protein Localization R-HSA-9609507	2/145	0.60798	0.754004	0	0	0.97877	0.487049	EPHX2;CHCHD10		Destabilization of mRNA by AUF1 (hnRNP D0)	1/61	0.579462	0.670956	0	0	1.16685	0.636699	HSPB1
																				RHOA GTPase Cycle R-HSA-8980692	2/145	0.60798	0.754004	0	0	0.97877	0.487049	CAV1;MCF2		Validated nuclear estrogen receptor alpha network	1/61	0.579462	0.670956	0	0	1.16685	0.636699	NR0B1
																				Phase I - Functionalization Of Compounds R-HSA-211945	1/66	0.608315	0.754004	0	0	1.07692	0.535298	CBR3		Licensing factor removal from origins	1/61	0.579462	0.670956	0	0	1.16685	0.636699	NQO1
																				Nuclear Envelope (NE) Reassembly R-HSA-2995410	1/66	0.608315	0.754004	0	0	1.07692	0.535298	TUBA4A		AMPK signaling	1/62	0.585398	0.674662	0	0	1.14769	0.614545	CPT1A
																				Pre-NOTCH Expression And Processing R-HSA-1912422	1/67	0.613844	0.757673	0	0	1.06057	0.517575	RUNX1		HIF-1 transcriptional activity in hypoxia	1/62	0.585398	0.674662	0	0	1.14769	0.614545	SERPINE1
																				Loss Of Nlp From Mitotic Centrosomes R-HSA-380259	1/67	0.613844	0.757673	0	0	1.06057	0.517575	TUBA4A		Actin cytoskeleton regulation	3/216	0.588727	0.674662	0	0	0.985662	0.522196	FGF17;WAS;FGF4
																				Transport Of Mature mRNA Derived From An Intron-Containing Transcript R-HSA-159236	1/69	0.624669	0.769426	0	0	1.02931	0.484325	MAGOHB		Carbohydrate metabolism	3/216	0.588727	0.674662	0	0	0.985662	0.522196	ACAN;B3GNT7;SLC2A5
																				AURKA Activation By TPX2 R-HSA-8854518	1/70	0.629968	0.772726	0	0	1.01436	0.468723	TUBA4A		Ubiquitin-mediated degradation of phosphorylated Cdc25A	1/63	0.591249	0.674662	0	0	1.12914	0.593383	NQO1
																				Sensory Processing Of Sound R-HSA-9659379	1/70	0.629968	0.772726	0	0	1.01436	0.468723	CHRNA9		Epithelial cell signaling in Helicobacter pylori infection	1/63	0.591249	0.674662	0	0	1.12914	0.593383	ATP6V0A4
																				SUMOylation Of DNA Damage Response And Repair Proteins R-HSA-3108214	1/71	0.635192	0.777517	0	0	0.99984	0.453755	PMEPA1		LPA receptor mediated events	1/63	0.591249	0.674662	0	0	1.12914	0.593383	MMP9
																				Transport To Golgi And Subsequent Modification R-HSA-948021	2/155	0.644145	0.785151	0	0	0.914505	0.402227	SPTA1;CTSC		EGF/EGFR signaling pathway	2/141	0.592752	0.674976	0	0	1.00707	0.526674	CAV1;SH3GL2
																				Activation Of NMDA Receptors And Postsynaptic Events R-HSA-442755	1/73	0.64542	0.785151	0	0	0.972005	0.425596	GRIN2C		Signaling by NGF	3/218	0.594968	0.6761	0	0	0.976431	0.50701	MCF2;TRIB3;SH3GL2
																				Cell Death Signaling Via NRAGE, NRIF And NADE R-HSA-204998	1/73	0.64542	0.785151	0	0	0.972005	0.425596	MCF2		Mitochondrial pathway of apoptosis: multidomain Bcl-2 family	1/64	0.597019	0.677032	0	0	1.11118	0.573155	CAPN3
																				Antiviral Mechanism By IFN-stimulated Genes R-HSA-1169410	1/74	0.650427	0.788752	0	0	0.958659	0.412345	OAS2		Adipocytokine signaling pathway	1/65	0.602707	0.680675	0	0	1.09378	0.55381	CPT1A
																				SUMO E3 Ligases SUMOylate Target Proteins R-HSA-3108232	2/157	0.651054	0.788752	0	0	0.902647	0.387382	NR5A2;PMEPA1		Long-term potentiation	1/65	0.602707	0.680675	0	0	1.09378	0.55381	GRIN2C
																				FCERI Mediated NF-kB Activation R-HSA-2871837	1/75	0.655363	0.791738	0	0	0.945674	0.39961	RASGRP1		MicroRNA regulation of DNA damage response	1/66	0.608315	0.684816	0	0	1.07692	0.535298	SFN
																				COPI-mediated Anterograde Transport R-HSA-6807878	1/76	0.660229	0.791738	0	0	0.933035	0.387367	SPTA1		Focal adhesion	3/223	0.610297	0.684816	0	0	0.954086	0.471137	COMP;CAV1;STYK1
																				Centrosome Maturation R-HSA-380287	1/76	0.660229	0.791738	0	0	0.933035	0.387367	TUBA4A		RANKL regulation of apoptosis and immune response	1/67	0.613844	0.684816	0	0	1.06057	0.517575	EGR1
																				Recruitment Of NuMA To Mitotic Centrosomes R-HSA-380320	1/76	0.660229	0.791738	0	0	0.933035	0.387367	TUBA4A		Antiviral mechanism by interferon-stimulated genes	1/67	0.613844	0.684816	0	0	1.06057	0.517575	DDX58
																				G Alpha (12/13) Signaling Events R-HSA-416482	1/76	0.660229	0.791738	0	0	0.933035	0.387367	MCF2		Long-term depression	1/67	0.613844	0.684816	0	0	1.06057	0.517575	PLA2G5
																				Nuclear Events Mediated By NFE2L2 R-HSA-9759194	1/77	0.665027	0.793534	0	0	0.920729	0.375591	NQO1		Nucleotide metabolism	1/67	0.613844	0.684816	0	0	1.06057	0.517575	DPYS
																				Downstream Signaling Events Of B Cell Receptor (BCR) R-HSA-1168372	1/78	0.669757	0.793534	0	0	0.908742	0.364261	RASGRP1		E2F transcription factor network	1/68	0.619295	0.688106	0	0	1.04471	0.500597	SERPINE1
																				TP53 Regulates Metabolic Genes R-HSA-5628897	1/78	0.669757	0.793534	0	0	0.908742	0.364261	GPX2		Interleukin-6 signaling pathway	1/68	0.619295	0.688106	0	0	1.04471	0.500597	JUNB
																				Transport Of Mature Transcript To Cytoplasm R-HSA-72202	1/78	0.669757	0.793534	0	0	0.908742	0.364261	MAGOHB		Alzheimer's disease	2/149	0.622772	0.690574	0	0	0.952015	0.450851	GRIN2C;RYR3
																				Regulation Of Expression Of SLITs And ROBOs R-HSA-9010553	2/163	0.671142	0.793534	0	0	0.868841	0.346472	RPL10L;MAGOHB		CDC42 signaling events	1/69	0.624669	0.691284	0	0	1.02931	0.484325	CDH1
																				SARS-CoV-2-host Interactions R-HSA-9705683	2/163	0.671142	0.793534	0	0	0.868841	0.346472	NLRP12;CAV1		Rac1 cell motility signaling pathway	1/71	0.635192	0.701517	0	0	0.99984	0.453755	CDH1
																				SUMOylation R-HSA-2990846	2/163	0.671142	0.793534	0	0	0.868841	0.346472	NR5A2;PMEPA1		Chronic myeloid leukemia	1/72	0.640343	0.704377	0	0	0.985726	0.43939	RUNX1
																				Transcriptional Regulation Of White Adipocyte Differentiation R-HSA-381340	1/79	0.67442	0.795816	0	0	0.897063	0.353355	KLF5		Glycerophospholipid metabolism	1/72	0.640343	0.704377	0	0	0.985726	0.43939	PLA2G5
																				Fcgamma Receptor (FCGR) Dependent Phagocytosis R-HSA-2029480	1/80	0.679018	0.799642	0	0	0.885679	0.342854	WAS		Peroxisome	1/74	0.650427	0.712619	0	0	0.958659	0.412345	EPHX2
																				SARS-CoV Infections R-HSA-9679506	4/329	0.683122	0.801779	0	0	0.860152	0.327788	NLRP12;CAV1;ATP1A4;ATP1A2		Fc epsilon receptor I signaling pathway	1/74	0.650427	0.712619	0	0	0.958659	0.412345	PLA2G5
																				Chaperonin-mediated Protein Folding R-HSA-390466	1/81	0.683551	0.801779	0	0	0.874581	0.332738	TUBA4A		Transcriptional regulation of white adipocyte differentiation	1/75	0.655363	0.716599	0	0	0.945674	0.39961	KLF5
																				Peptide Chain Elongation R-HSA-156902	1/82	0.68802	0.803825	0	0	0.863756	0.322991	RPL10L		Chromosome maintenance	1/76	0.660229	0.719061	0	0	0.933035	0.387367	FKBP6
																				Downstream TCR Signaling R-HSA-202424	1/82	0.68802	0.803825	0	0	0.863756	0.322991	CD3E		G alpha (12/13) signaling events	1/76	0.660229	0.719061	0	0	0.933035	0.387367	MCF2
																				Ub-specific Processing Proteases R-HSA-5689880	2/171	0.696457	0.809241	0	0	0.8275	0.299348	USP26;ADRB2		ATM-dependent DNA damage response	1/78	0.669757	0.727996	0	0	0.908742	0.364261	WNT3A
																				Protein-protein Interactions At Synapses R-HSA-6794362	1/84	0.69677	0.809241	0	0	0.842888	0.304535	GRIN2C		Fatty acid, triacylglycerol, and ketone body metabolism	2/164	0.674397	0.730179	0	0	0.86345	0.340144	CPT1A;TRIB3
																				Regulation Of PLK1 Activity At G2/M Transition R-HSA-2565942	1/84	0.69677	0.809241	0	0	0.842888	0.304535	TUBA4A		Differentiation pathway in PC12 cells	1/79	0.67442	0.730179	0	0	0.897063	0.353355	EGR1
																				Selenocysteine Synthesis R-HSA-2408557	1/85	0.701053	0.80961	0	0	0.832827	0.295797	RPL10L		C-Myb transcription factor network	1/80	0.679018	0.732274	0	0	0.885679	0.342854	ADORA2B
																				Metabolism Of Nucleotides R-HSA-15869	1/85	0.701053	0.80961	0	0	0.832827	0.295797	DPYS		Gap junction pathway	1/80	0.679018	0.732274	0	0	0.885679	0.342854	TUBA4A
																				Eukaryotic Translation Elongation R-HSA-156842	1/86	0.705275	0.80961	0	0	0.823003	0.287366	RPL10L		ECM-receptor interaction	1/81	0.683551	0.73572	0	0	0.874581	0.332738	COMP
																				Eukaryotic Translation Termination R-HSA-72764	1/86	0.705275	0.80961	0	0	0.823003	0.287366	RPL10L		Androgen receptor signaling, proteolysis, and transcription regulation	1/83	0.692426	0.743817	0	0	0.853195	0.313595	CAV1
																				Viral mRNA Translation R-HSA-192823	1/86	0.705275	0.80961	0	0	0.823003	0.287366	RPL10L		mRNA stability regulation by proteins that bind AU-rich elements	1/85	0.701053	0.747246	0	0	0.832827	0.295797	HSPB1
																				Cellular Response To Chemical Stress R-HSA-9711123	2/175	0.708498	0.80961	0	0	0.808264	0.278534	NQO1;GPX2		Fc gamma receptor-mediated phagocytosis	1/85	0.701053	0.747246	0	0	0.832827	0.295797	WAS
																				Protein Folding R-HSA-391251	1/87	0.709438	0.80961	0	0	0.813407	0.279228	TUBA4A		MicroRNAs in cardiomyocyte hypertrophy	1/85	0.701053	0.747246	0	0	0.832827	0.295797	WNT3A
																				Regulation Of mRNA Stability By Proteins That Bind AU-rich Elements R-HSA-450531	1/87	0.709438	0.80961	0	0	0.813407	0.279228	HSPB1		Mitotic G2-G2/M phases	1/85	0.701053	0.747246	0	0	0.832827	0.295797	TUBA4A
																				MAPK6/MAPK4 Signaling R-HSA-5687128	1/87	0.709438	0.80961	0	0	0.813407	0.279228	HSPB1		Signaling by ERBB4	1/87	0.709438	0.754722	0	0	0.813407	0.279228	TRIB3
																				RHO GTPase Cycle R-HSA-9012999	5/423	0.713034	0.811156	0	0	0.835349	0.282537	MCF2;CAV1;WAS;FAM83B;EPHA2		Interleukin-4 signaling pathway	1/89	0.717589	0.761919	0	0	0.79487	0.263784	ALOX15
																				Nonsense Mediated Decay (NMD) Independent Of Exon Junction Complex (EJC) R-HSA-975956	1/88	0.713543	0.811156	0	0	0.804032	0.271371	RPL10L		Amoebiasis	1/90	0.721578	0.764678	0	0	0.785914	0.256455	HSPB1
																				Mitotic Prometaphase R-HSA-68877	2/178	0.717266	0.813821	0	0	0.79441	0.263989	PMEPA1;TUBA4A		Insulin signaling pathway	3/265	0.723356	0.765088	0	0	0.80006	0.259102	EGR1;CAV1;TRIB3
																				SARS-CoV-2 Activates/Modulates Innate And Adaptive Immune Responses R-HSA-9705671	1/92	0.729389	0.825988	0	0	0.768592	0.242527	NLRP12		Granule cell survival pathway	1/92	0.729389	0.769989	0	0	0.768592	0.242527	KCNK3
																				Formation Of A Pool Of Free 40S Subunits R-HSA-72689	1/93	0.733212	0.827142	0	0	0.760213	0.235909	RPL10L		Pyrimidine metabolism	1/93	0.733212	0.771065	0	0	0.760213	0.235909	DPYS
																				Transcriptional Regulation By RUNX3 R-HSA-8878159	1/93	0.733212	0.827142	0	0	0.760213	0.235909	RUNX1		GnRH signaling pathway	1/93	0.733212	0.771065	0	0	0.760213	0.235909	PLA2G5
																				Transcriptional Regulation By RUNX1 R-HSA-8878171	2/185	0.736865	0.828227	0	0	0.763851	0.233243	LMO2;RUNX1		Dilated cardiomyopathy	1/95	0.740697	0.77745	0	0	0.743991	0.223318	TTN
																				P75 NTR Receptor-Mediated Signaling R-HSA-193704	1/94	0.736981	0.828227	0	0	0.752015	0.229509	MCF2		TNF-alpha signaling pathway	1/96	0.744361	0.779807	0	0	0.736136	0.217329	CAV1
																				Anchoring Of Basal Body To Plasma Membrane R-HSA-5620912	1/95	0.740697	0.829244	0	0	0.743991	0.223318	TUBA4A		Disease	7/603	0.747644	0.781757	0	0	0.819191	0.238244	FGF17;KL;TRIB3;ATP6V0A4;AP1M2;SH3GL2;FGF4
																				TNFR2 Non-Canonical NF-kB Pathway R-HSA-5668541	1/95	0.740697	0.829244	0	0	0.743991	0.223318	EDAR		Signaling by ERBB2	1/99	0.755045	0.787998	0	0	0.713532	0.200487	TRIB3
																				O-linked Glycosylation R-HSA-5173105	1/96	0.744361	0.831767	0	0	0.736136	0.217329	B3GNT7		G alpha i pathway	1/103	0.7686	0.800625	0	0	0.685463	0.180403	KCNJ6
																				TRAF6 Mediated Induction Of NFkB And MAP Kinases Upon TLR7/8 Or 9 Activation R-HSA-975138	1/97	0.747973	0.834223	0	0	0.728444	0.211532	PELI3		Oxidative phosphorylation	1/109	0.787543	0.818806	0	0	0.647257	0.154589	ATP6V0A4
																				Toll Like Receptor 7/8 (TLR7/8) Cascade R-HSA-168181	1/98	0.751534	0.835038	0	0	0.720911	0.20592	PELI3		p75 neurotrophin receptor-mediated signaling	1/117	0.810415	0.839412	0	0	0.602465	0.126644	MCF2
																				MyD88 Dependent Cascade Initiated On Endosome R-HSA-975155	1/98	0.751534	0.835038	0	0	0.720911	0.20592	PELI3		Neurotrophin signaling pathway	1/117	0.810415	0.839412	0	0	0.602465	0.126644	IRAK3
																				KEAP1-NFE2L2 Pathway R-HSA-9755511	1/99	0.755045	0.837362	0	0	0.713532	0.200487	NQO1		HIV factor interactions with host	1/118	0.813095	0.840606	0	0	0.597296	0.123585	AP1M2
																				Selenoamino Acid Metabolism R-HSA-2408522	1/100	0.758506	0.839251	0	0	0.706302	0.195225	RPL10L		Rho GTPase cycle	1/120	0.818343	0.842863	0	0	0.58722	0.117722	MCF2
																				Resolution Of Sister Chromatid Cohesion R-HSA-2500257	1/102	0.765283	0.839251	0	0	0.692272	0.185189	PMEPA1		Interleukin-5 regulation of apoptosis	1/120	0.818343	0.842863	0	0	0.58722	0.117722	EGR1
																				SRP-dependent Cotranslational Protein Targeting To Membrane R-HSA-1799339	1/102	0.765283	0.839251	0	0	0.692272	0.185189	RPL10L		Spliceosome	1/122	0.823444	0.846531	0	0	0.577477	0.112181	MAGOHB
																				Epigenetic Regulation Of Gene Expression R-HSA-212165	1/102	0.765283	0.839251	0	0	0.692272	0.185189	DNMT3L		Apoptosis	2/224	0.825961	0.847535	0	0	0.628873	0.120245	CDH1;IRAK3
																				Toll Like Receptor 9 (TLR9) Cascade R-HSA-168138	1/102	0.765283	0.839251	0	0	0.692272	0.185189	PELI3		Cell cycle	4/410	0.831354	0.85148	0	0	0.686748	0.126842	CDH1;SFN;TUBA4A;FKBP6
																				L13a-mediated Translational Silencing Of Ceruloplasmin Expression R-HSA-156827	1/102	0.765283	0.839251	0	0	0.692272	0.185189	RPL10L		Adrenergic pathway	1/127	0.83558	0.852633	0	0	0.554472	0.0995995	KCNJ6
																				GTP Hydrolysis And Joining Of 60S Ribosomal Subunit R-HSA-72706	1/103	0.7686	0.841325	0	0	0.685463	0.180403	RPL10L		Ubiquitin-mediated proteolysis	1/127	0.83558	0.852633	0	0	0.554472	0.0995995	AIRE
																				Signaling By ROBO Receptors R-HSA-376176	2/203	0.782003	0.854411	0	0	0.695045	0.170909	RPL10L;MAGOHB		Translation	1/144	0.870948	0.887077	0	0	0.48829	0.0674685	RPL10L
																				Neutrophil Degranulation R-HSA-6798695	4/383	0.789871	0.860557	0	0	0.736314	0.173686	BIN2;SLC2A5;MMP9;CTSC		Chemokine signaling pathway	1/149	0.879825	0.894461	0	0	0.471718	0.0603954	WAS
																				Cap-dependent Translation Initiation R-HSA-72737	1/110	0.790546	0.860557	0	0	0.641299	0.150725	RPL10L		Jak-STAT signaling pathway	1/157	0.892777	0.905955	0	0	0.447413	0.0507447	STAT4
																				Transcriptional Regulation By RUNX2 R-HSA-8878166	1/115	0.804938	0.87461	0	0	0.613074	0.133031	RUNX1		Post-translational protein modification	1/176	0.918228	0.930065	0	0	0.398594	0.034004	B3GNT7
																				Mitotic Anaphase R-HSA-68882	2/219	0.816281	0.88429	0	0	0.643467	0.130621	PMEPA1;TUBA4A		Antigen-activated B-cell receptor generation of second messengers	1/179	0.921654	0.931713	0	0	0.391838	0.0319684	PIK3AP1
																				Mitotic Metaphase And Anaphase R-HSA-2555396	2/220	0.818255	0.88429	0	0	0.640495	0.128471	PMEPA1;TUBA4A		Amino acid metabolism	1/182	0.924936	0.931713	0	0	0.385307	0.0300656	NQO1
																				Host Interactions Of HIV Factors R-HSA-162909	1/120	0.818343	0.88429	0	0	0.58722	0.117722	AP1M2		Cytokine-cytokine receptor interaction	1/182	0.924936	0.931713	0	0	0.385307	0.0300656	EDAR
																				Fc Epsilon Receptor (FCERI) Signaling R-HSA-2454202	1/125	0.830829	0.896141	0	0	0.563452	0.104425	RASGRP1		HIV infection	1/185	0.928082	0.933172	0	0	0.378988	0.0282859	AP1M2
																				Influenza Viral RNA Transcription And Replication R-HSA-168273	1/129	0.840198	0.904593	0	0	0.545774	0.095029	RPL10L		Gene expression	6/702	0.932108	0.93551	0	0	0.597968	0.0420412	NR5A2;SERPINE1;ESRRB;HSPB1;NR0B1;JUNB
																				Metabolism Of Steroids R-HSA-8957322	1/131	0.844686	0.90733	0	0	0.537343	0.090698	HSD17B14		Antigen presentation: folding, assembly, and peptide loading of class I MHC proteins	1/237	0.965777	0.967536	0	0	0.294989	0.0102722	SPSB1
																				Transcriptional Regulation By TP53 R-HSA-3700989	3/330	0.845816	0.90733	0	0	0.639687	0.107117	GPX2;NLRC4;BCL2L14		Protein metabolism	2/413	0.980834	0.980834	0	0	0.337621	0.00653357	B3GNT7;TUBA4A
																				Diseases Of Glycosylation R-HSA-3781865	1/133	0.849049	0.909145	0	0	0.529168	0.086592	ACAN
																				Death Receptor Signaling R-HSA-73887	1/134	0.851185	0.909781	0	0	0.525172	0.084619	MCF2
																				Deubiquitination R-HSA-5688426	2/246	0.863316	0.921079	0	0	0.571767	0.084035	USP26;ADRB2
																				SARS-CoV-2 Infection R-HSA-9694516	2/248	0.866321	0.922616	0	0	0.567082	0.0813763	NLRP12;CAV1
																				Citric Acid (TCA) Cycle And Respiratory Electron Transport R-HSA-1428517	1/144	0.870948	0.925873	0	0	0.48829	0.0674685	LDHC
																				Influenza Infection R-HSA-168255	1/147	0.87635	0.929939	0	0	0.478211	0.0631192	RPL10L
																				Metabolism Of Carbohydrates R-HSA-71387	2/263	0.886992	0.939542	0	0	0.534234	0.0640652	ACAN;B3GNT7
																				Asparagine N-linked Glycosylation R-HSA-446203	2/271	0.896767	0.945614	0	0	0.518212	0.0564641	SPTA1;CTSC
																				S Phase R-HSA-69242	1/160	0.897267	0.945614	0	0	0.438929	0.0475807	PMEPA1
																				Membrane Trafficking R-HSA-199991	5/560	0.897532	0.945614	0	0	0.62636	0.0677134	SPTA1;ADRB2;AP1M2;CTSC;SH3GL2
																				Separation Of Sister Chromatids R-HSA-2467813	1/166	0.905691	0.952509	0	0	0.422887	0.0418898	PMEPA1
																				Major Pathway Of rRNA Processing In Nucleolus And Cytosol R-HSA-6791226	1/173	0.914652	0.958504	0	0	0.405585	0.0361828	RPL10L
																				G2/M Transition R-HSA-69275	1/174	0.915861	0.958504	0	0	0.403228	0.0354399	TUBA4A
																				Mitotic G2-G2/M Phases R-HSA-453274	1/176	0.918228	0.958504	0	0	0.398594	0.034004	TUBA4A
																				Cilium Assembly R-HSA-5617833	1/178	0.920528	0.958504	0	0	0.394065	0.0326317	TUBA4A
																				Vesicle-mediated Transport R-HSA-5653656	5/593	0.922285	0.958504	0	0	0.590574	0.0477778	SPTA1;ADRB2;AP1M2;CTSC;SH3GL2
																				Antigen Processing: Ubiquitination And Proteasome Degradation R-HSA-983168	2/296	0.922472	0.958504	0	0	0.473765	0.0382323	SPSB1;RNF213
																				mRNA Splicing - Major Pathway R-HSA-72163	1/180	0.922764	0.958504	0	0	0.389637	0.0313199	MAGOHB
																				rRNA Processing In Nucleus And Cytosol R-HSA-8868773	1/183	0.926	0.960176	0	0	0.383177	0.0294591	RPL10L
																				Signaling By NOTCH R-HSA-157118	1/187	0.930105	0.960396	0	0	0.374889	0.0271634	RUNX1
																				Signaling By Rho GTPases R-HSA-194315	5/606	0.930485	0.960396	0	0	0.577555	0.0416123	MCF2;CAV1;WAS;FAM83B;EPHA2
																				mRNA Splicing R-HSA-72172	1/188	0.931096	0.960396	0	0	0.372872	0.0266205	MAGOHB
																				rRNA Processing R-HSA-72312	1/193	0.935842	0.963607	0	0	0.363104	0.024077	RPL10L
																				Signaling By Rho GTPases, Miro GTPases And RHOBTB3 R-HSA-9716542	5/621	0.938983	0.965156	0	0	0.563216	0.0354591	MCF2;CAV1;WAS;FAM83B;EPHA2
																				HIV Infection R-HSA-162906	1/211	0.950382	0.975174	0	0	0.331789	0.0168853	AP1M2
																				Diseases Of Metabolism R-HSA-5668914	1/220	0.956367	0.976528	0	0	0.318062	0.0141898	ACAN
																				M Phase R-HSA-68886	2/350	0.958901	0.976528	0	0	0.399554	0.0167683	PMEPA1;TUBA4A
																				Cellular Responses To Stress R-HSA-2262752	5/667	0.959534	0.976528	0	0	0.523296	0.021616	NQO1;GPX2;RPL10L;TRIB3;CHAC1
																				Class I MHC Mediated Antigen Processing And Presentation R-HSA-983169	2/353	0.960347	0.976528	0	0	0.396101	0.0160264	SPSB1;RNF213
																				Cellular Responses To Stimuli R-HSA-8953897	5/672	0.961337	0.976528	0	0	0.519289	0.0204757	NQO1;GPX2;RPL10L;TRIB3;CHAC1
																				Neddylation R-HSA-8951664	1/229	0.961632	0.976528	0	0	0.305418	0.011949	SPSB1
																				Processing Of Capped Intron-Containing Pre-mRNA R-HSA-72203	1/236	0.965285	0.978553	0	0	0.296254	0.0104674	MAGOHB
																				RHO GTPase Effectors R-HSA-195258	1/246	0.969909	0.981554	0	0	0.284071	0.00867932	WAS
																				Organelle Biogenesis And Maintenance R-HSA-1852241	1/251	0.971985	0.981971	0	0	0.278345	0.0079092	TUBA4A
																				Translation R-HSA-72766	1/256	0.973918	0.982242	0	0	0.272843	0.00721075	RPL10L
																				Metabolism Of RNA R-HSA-8953854	4/636	0.979689	0.986376	0	0	0.437949	0.00898684	APOBEC2;RPL10L;HSPB1;MAGOHB
																				Post-translational Protein Modification R-HSA-597592	10/1264	0.985025	0.99006	0	0	0.548036	0.00826868	SPTA1;NTNG2;SPSB1;USP26;NR5A2;B3GNT7;XPNPEP2;PMEPA1;ADRB2;CTSC
																				Cell Cycle R-HSA-1640170	3/613	0.992373	0.994141	0	0	0.339786	0.00260159	PMEPA1;TUBA4A;FKBP6
																				Cell Cycle, Mitotic R-HSA-69278	2/488	0.992456	0.994141	0	0	0.284827	0.00215675	PMEPA1;TUBA4A
																				Metabolism Of Proteins R-HSA-392499	13/1708	0.995834	0.995834	0	0	0.522944	0.00218336	NTNG2;USP26;RPL10L;ADRB2;TUBA4A;SPTA1;SPSB1;NR5A2;B3GNT7;ADORA2B;XPNPEP2;PMEPA1;CTSC




















































































































































































































































































































































































































































































































































































































































































































































































































































































































































































































































































































































































































































































































































































































[truncated: 16 more columns]
